# Supplementary material for: NMR structure of the C-terminal domain of TonB protein from Pseudomonas aeruginosa
Source: PeerJ. 2018 Aug 27;6:e5412. doi: 10.7717/peerj.5412 (PMC6118199; doi:10.7717/peerj.5412)
Supplement: Supplemental Information 1 [file peerj-06-5412-s001.pdb]

HEADER    TRANSPORT PROTEIN                       19-JAN-18   6FIP              
TITLE     SOLUTION NMR STRUCTURE OF PSEUDOMONAS AERUGINOSA TONB CTD             
COMPND    MOL_ID: 1;                                                            
COMPND   2 MOLECULE: PROTEIN TONB;                                              
COMPND   3 CHAIN: A;                                                            
COMPND   4 ENGINEERED: YES                                                      
SOURCE    MOL_ID: 1;                                                            
SOURCE   2 ORGANISM_SCIENTIFIC: PSEUDOMONAS AERUGINOSA;                         
SOURCE   3 ORGANISM_TAXID: 287;                                                 
SOURCE   4 GENE: TONB, PA5531;                                                  
SOURCE   5 EXPRESSION_SYSTEM: ESCHERICHIA COLI;                                 
SOURCE   6 EXPRESSION_SYSTEM_TAXID: 562;                                        
SOURCE   7 EXPRESSION_SYSTEM_STRAIN: ER2556;                                    
SOURCE   8 EXPRESSION_SYSTEM_VECTOR_TYPE: RSF;                                  
SOURCE   9 EXPRESSION_SYSTEM_PLASMID: PFGRSF15                                  
KEYWDS    TONB, TONB BOX, GRAM-NEGATIVE BACTERIA, TRANSPORT PROTEIN             
EXPDTA    SOLUTION NMR                                                          
NUMMDL    20                                                                    
AUTHOR    J.S.OEEMIG,O.H.SAMULI OLLILA,H.A.HEIKKINEN,H.IWAI                     
JRNL        AUTH   J.S.OEEMIG,O.H.SAMULI OLLILA,H.A.HEIKKINEN,H.IWAI            
JRNL        TITL   THE NMR STRUCTURE OF THE C-TERMINAL DOMAIN OF TONB PROTEIN   
JRNL        TITL 2 FROM PSEUDOMONAS AERUGINOSA                                  
JRNL        REF    TO BE PUBLISHED                                              
JRNL        REFN                                                                
REMARK   2                                                                      
REMARK   2 RESOLUTION. NOT APPLICABLE.                                          
REMARK   3                                                                      
REMARK   3 REFINEMENT.                                                          
REMARK   3   PROGRAM     : AMBER 14                                             
REMARK   3   AUTHORS     : CASE, DARDEN, CHEATHAM III, SIMMERLING, WANG,        
REMARK   3                 DUKE, LUO, ... AND KOLLMAN                           
REMARK   3                                                                      
REMARK   3  OTHER REFINEMENT REMARKS: NULL                                      
REMARK   4                                                                      
REMARK   4 6FIP COMPLIES WITH FORMAT V. 3.30, 13-JUL-11                         
REMARK 100                                                                      
REMARK 100 THIS ENTRY HAS BEEN PROCESSED BY PDBE ON 19-JAN-18.                  
REMARK 100 THE DEPOSITION ID IS D_1200008387.                                   
REMARK 210                                                                      
REMARK 210 EXPERIMENTAL DETAILS                                                 
REMARK 210  EXPERIMENT TYPE                : NMR                                
REMARK 210  TEMPERATURE           (KELVIN) : 298                                
REMARK 210  PH                             : 6                                  
REMARK 210  IONIC STRENGTH                 : 20                                 
REMARK 210  PRESSURE                       : 1 ATM                              
REMARK 210  SAMPLE CONTENTS                : 1 MM [U-99% 13C; U-99% 15N]        
REMARK 210                                   PATONB96, 90% H2O/10% D2O          
REMARK 210                                                                      
REMARK 210  NMR EXPERIMENTS CONDUCTED      : 3D HNCACB; 3D CBCA(CO)NH; 3D       
REMARK 210                                   HNCO; 3D HN(CA)CO; 2D 1H-15N       
REMARK 210                                   HSQC; 2D 1H-13C HSQC; 3D HN(CO)    
REMARK 210                                   CA; 3D HCCH-COSY; 2D 1H-13C HSQC   
REMARK 210                                   CT; 3D HBHA(CO)NH; 3D H(CCO)NH;    
REMARK 210                                   3D (H)CCCO)NH; 3D 1H-15N TOCSY;    
REMARK 210                                   3D 1H-15N NOESY; 3D 1H-13C NOESY;  
REMARK 210                                   2D 1H-13C HSQC AROMATIC; (HB)      
REMARK 210                                   CB(CGCD)HD; (HB)CB(CGCDCE)HE       
REMARK 210  SPECTROMETER FIELD STRENGTH    : 800 MHZ                            
REMARK 210  SPECTROMETER MODEL             : INOVA                              
REMARK 210  SPECTROMETER MANUFACTURER      : VARIAN                             
REMARK 210                                                                      
REMARK 210  STRUCTURE DETERMINATION.                                            
REMARK 210   SOFTWARE USED                 : CYANA 3.0, CCPNMR 2.4.1, NMRPIPE   
REMARK 210   METHOD USED                   : SIMULATED ANNEALING                
REMARK 210                                                                      
REMARK 210 CONFORMERS, NUMBER CALCULATED   : 100                                
REMARK 210 CONFORMERS, NUMBER SUBMITTED    : 20                                 
REMARK 210 CONFORMERS, SELECTION CRITERIA  : TARGET FUNCTION                    
REMARK 210                                                                      
REMARK 210 BEST REPRESENTATIVE CONFORMER IN THIS ENSEMBLE : 1                   
REMARK 210                                                                      
REMARK 210 REMARK: NULL                                                         
REMARK 215                                                                      
REMARK 215 NMR STUDY                                                            
REMARK 215 THE COORDINATES IN THIS ENTRY WERE GENERATED FROM SOLUTION           
REMARK 215 NMR DATA.  PROTEIN DATA BANK CONVENTIONS REQUIRE THAT                
REMARK 215 CRYST1 AND SCALE RECORDS BE INCLUDED, BUT THE VALUES ON              
REMARK 215 THESE RECORDS ARE MEANINGLESS.                                       
REMARK 300                                                                      
REMARK 300 BIOMOLECULE: 1                                                       
REMARK 300 SEE REMARK 350 FOR THE AUTHOR PROVIDED AND/OR PROGRAM                
REMARK 300 GENERATED ASSEMBLY INFORMATION FOR THE STRUCTURE IN                  
REMARK 300 THIS ENTRY. THE REMARK MAY ALSO PROVIDE INFORMATION ON               
REMARK 300 BURIED SURFACE AREA.                                                 
REMARK 350                                                                      
REMARK 350 COORDINATES FOR A COMPLETE MULTIMER REPRESENTING THE KNOWN           
REMARK 350 BIOLOGICALLY SIGNIFICANT OLIGOMERIZATION STATE OF THE                
REMARK 350 MOLECULE CAN BE GENERATED BY APPLYING BIOMT TRANSFORMATIONS          
REMARK 350 GIVEN BELOW.  BOTH NON-CRYSTALLOGRAPHIC AND                          
REMARK 350 CRYSTALLOGRAPHIC OPERATIONS ARE GIVEN.                               
REMARK 350                                                                      
REMARK 350 BIOMOLECULE: 1                                                       
REMARK 350 SOFTWARE DETERMINED QUATERNARY STRUCTURE: MONOMERIC                  
REMARK 350 SOFTWARE USED: PISA                                                  
REMARK 350 TOTAL BURIED SURFACE AREA: 0 ANGSTROM**2                             
REMARK 350 SURFACE AREA OF THE COMPLEX: 7160 ANGSTROM**2                        
REMARK 350 CHANGE IN SOLVENT FREE ENERGY: 0.0 KCAL/MOL                          
REMARK 350 APPLY THE FOLLOWING TO CHAINS: A                                     
REMARK 350   BIOMT1   1  1.000000  0.000000  0.000000        0.00000            
REMARK 350   BIOMT2   1  0.000000  1.000000  0.000000        0.00000            
REMARK 350   BIOMT3   1  0.000000  0.000000  1.000000        0.00000            
REMARK 500                                                                      
REMARK 500 GEOMETRY AND STEREOCHEMISTRY                                         
REMARK 500 SUBTOPIC: CLOSE CONTACTS                                             
REMARK 500                                                                      
REMARK 500 THE FOLLOWING ATOMS ARE IN CLOSE CONTACT.                            
REMARK 500                                                                      
REMARK 500  ATM1  RES C  SSEQI   ATM2  RES C  SSEQI           DISTANCE          
REMARK 500                                                                      
REMARK 500 REMARK: NULL                                                         
REMARK 500                                                                      
REMARK 500 GEOMETRY AND STEREOCHEMISTRY                                         
REMARK 500 SUBTOPIC: COVALENT BOND ANGLES                                       
REMARK 500                                                                      
REMARK 500 THE STEREOCHEMICAL PARAMETERS OF THE FOLLOWING RESIDUES              
REMARK 500 HAVE VALUES WHICH DEVIATE FROM EXPECTED VALUES BY MORE               
REMARK 500 THAN 6*RMSD (M=MODEL NUMBER; RES=RESIDUE NAME; C=CHAIN               
REMARK 500 IDENTIFIER; SSEQ=SEQUENCE NUMBER; I=INSERTION CODE).                 
REMARK 500                                                                      
REMARK 500 STANDARD TABLE:                                                      
REMARK 500 FORMAT: (10X,I3,1X,A3,1X,A1,I4,A1,3(1X,A4,2X),12X,F5.1)              
REMARK 500                                                                      
REMARK 500 EXPECTED VALUES PROTEIN: ENGH AND HUBER, 1999                        
REMARK 500 EXPECTED VALUES NUCLEIC ACID: CLOWNEY ET AL 1996                     
REMARK 500                                                                      
REMARK 500  M RES CSSEQI ATM1   ATM2   ATM3                                     
REMARK 500  1 ARG A 266   NE  -  CZ  -  NH1 ANGL. DEV. =   3.8 DEGREES          
REMARK 500  1 ARG A 271   NE  -  CZ  -  NH1 ANGL. DEV. =   4.4 DEGREES          
REMARK 500  1 ARG A 276   NE  -  CZ  -  NH1 ANGL. DEV. =   3.3 DEGREES          
REMARK 500  1 ARG A 288   NE  -  CZ  -  NH1 ANGL. DEV. =   3.2 DEGREES          
REMARK 500  1 ARG A 305   NE  -  CZ  -  NH1 ANGL. DEV. =   3.2 DEGREES          
REMARK 500  1 ARG A 308   NE  -  CZ  -  NH1 ANGL. DEV. =   3.7 DEGREES          
REMARK 500  1 ARG A 328   NE  -  CZ  -  NH1 ANGL. DEV. =   3.4 DEGREES          
REMARK 500  2 ARG A 308   NE  -  CZ  -  NH1 ANGL. DEV. =   3.5 DEGREES          
REMARK 500  2 ARG A 315   NE  -  CZ  -  NH1 ANGL. DEV. =   3.0 DEGREES          
REMARK 500  2 ARG A 328   NE  -  CZ  -  NH1 ANGL. DEV. =   3.6 DEGREES          
REMARK 500  3 ARG A 258   NE  -  CZ  -  NH1 ANGL. DEV. =   4.6 DEGREES          
REMARK 500  3 ARG A 266   NE  -  CZ  -  NH1 ANGL. DEV. =   3.6 DEGREES          
REMARK 500  3 ARG A 271   NE  -  CZ  -  NH1 ANGL. DEV. =   3.7 DEGREES          
REMARK 500  3 ARG A 276   NE  -  CZ  -  NH1 ANGL. DEV. =   3.1 DEGREES          
REMARK 500  3 ARG A 288   NE  -  CZ  -  NH1 ANGL. DEV. =   3.8 DEGREES          
REMARK 500  3 ARG A 308   NE  -  CZ  -  NH1 ANGL. DEV. =   3.1 DEGREES          
REMARK 500  3 ARG A 315   NE  -  CZ  -  NH1 ANGL. DEV. =   3.0 DEGREES          
REMARK 500  3 ARG A 319   NE  -  CZ  -  NH1 ANGL. DEV. =   3.2 DEGREES          
REMARK 500  3 ARG A 328   NE  -  CZ  -  NH1 ANGL. DEV. =   5.0 DEGREES          
REMARK 500  3 ARG A 341   NE  -  CZ  -  NH1 ANGL. DEV. =   4.5 DEGREES          
REMARK 500  3 ARG A 342   NE  -  CZ  -  NH1 ANGL. DEV. =   4.4 DEGREES          
REMARK 500  4 ARG A 258   NE  -  CZ  -  NH1 ANGL. DEV. =   3.6 DEGREES          
REMARK 500  4 ARG A 266   NE  -  CZ  -  NH1 ANGL. DEV. =   3.7 DEGREES          
REMARK 500  4 ARG A 271   NE  -  CZ  -  NH1 ANGL. DEV. =   3.2 DEGREES          
REMARK 500  4 ARG A 305   NE  -  CZ  -  NH1 ANGL. DEV. =   3.5 DEGREES          
REMARK 500  4 ARG A 308   NE  -  CZ  -  NH1 ANGL. DEV. =   3.0 DEGREES          
REMARK 500  4 ARG A 328   NE  -  CZ  -  NH1 ANGL. DEV. =   3.8 DEGREES          
REMARK 500  4 ARG A 328   NE  -  CZ  -  NH2 ANGL. DEV. =  -3.2 DEGREES          
REMARK 500  4 ARG A 341   NE  -  CZ  -  NH1 ANGL. DEV. =   4.0 DEGREES          
REMARK 500  4 ARG A 342   NE  -  CZ  -  NH1 ANGL. DEV. =   4.4 DEGREES          
REMARK 500  5 ARG A 266   NE  -  CZ  -  NH1 ANGL. DEV. =   3.4 DEGREES          
REMARK 500  5 ARG A 276   NE  -  CZ  -  NH1 ANGL. DEV. =   4.2 DEGREES          
REMARK 500  5 ARG A 288   NE  -  CZ  -  NH1 ANGL. DEV. =   3.5 DEGREES          
REMARK 500  5 ARG A 315   NE  -  CZ  -  NH1 ANGL. DEV. =   3.3 DEGREES          
REMARK 500  5 ARG A 319   NE  -  CZ  -  NH1 ANGL. DEV. =   3.2 DEGREES          
REMARK 500  5 ARG A 328   NE  -  CZ  -  NH1 ANGL. DEV. =   3.3 DEGREES          
REMARK 500  5 ARG A 341   NE  -  CZ  -  NH1 ANGL. DEV. =   3.8 DEGREES          
REMARK 500  5 ARG A 342   NE  -  CZ  -  NH2 ANGL. DEV. =  -3.0 DEGREES          
REMARK 500  6 ARG A 258   NE  -  CZ  -  NH1 ANGL. DEV. =   3.5 DEGREES          
REMARK 500  6 ARG A 271   NE  -  CZ  -  NH1 ANGL. DEV. =   4.1 DEGREES          
REMARK 500  6 ARG A 276   NE  -  CZ  -  NH1 ANGL. DEV. =   4.5 DEGREES          
REMARK 500  6 ARG A 288   NE  -  CZ  -  NH1 ANGL. DEV. =   3.5 DEGREES          
REMARK 500  6 ARG A 301   NE  -  CZ  -  NH1 ANGL. DEV. =   3.7 DEGREES          
REMARK 500  6 ARG A 308   NE  -  CZ  -  NH1 ANGL. DEV. =   3.1 DEGREES          
REMARK 500  6 ARG A 315   NE  -  CZ  -  NH1 ANGL. DEV. =   3.1 DEGREES          
REMARK 500  6 ARG A 319   NE  -  CZ  -  NH1 ANGL. DEV. =   3.1 DEGREES          
REMARK 500  6 ARG A 328   NE  -  CZ  -  NH1 ANGL. DEV. =   4.7 DEGREES          
REMARK 500  6 ARG A 341   NE  -  CZ  -  NH1 ANGL. DEV. =   3.0 DEGREES          
REMARK 500  7 ARG A 258   NE  -  CZ  -  NH1 ANGL. DEV. =   3.7 DEGREES          
REMARK 500  7 ARG A 266   NE  -  CZ  -  NH1 ANGL. DEV. =   3.5 DEGREES          
REMARK 500                                                                      
REMARK 500 THIS ENTRY HAS     172 ANGLE DEVIATIONS.                             
REMARK 500                                                                      
REMARK 500 REMARK: NULL                                                         
REMARK 500                                                                      
REMARK 500 GEOMETRY AND STEREOCHEMISTRY                                         
REMARK 500 SUBTOPIC: TORSION ANGLES                                             
REMARK 500                                                                      
REMARK 500 TORSION ANGLES OUTSIDE THE EXPECTED RAMACHANDRAN REGIONS:            
REMARK 500 (M=MODEL NUMBER; RES=RESIDUE NAME; C=CHAIN IDENTIFIER;               
REMARK 500 SSEQ=SEQUENCE NUMBER; I=INSERTION CODE).                             
REMARK 500                                                                      
REMARK 500 STANDARD TABLE:                                                      
REMARK 500 FORMAT:(10X,I3,1X,A3,1X,A1,I4,A1,4X,F7.2,3X,F7.2)                    
REMARK 500                                                                      
REMARK 500 EXPECTED VALUES: GJ KLEYWEGT AND TA JONES (1996). PHI/PSI-           
REMARK 500 CHOLOGY: RAMACHANDRAN REVISITED. STRUCTURE 4, 1395 - 1400            
REMARK 500                                                                      
REMARK 500  M RES CSSEQI        PSI       PHI                                   
REMARK 500  1 MET A 259       28.15   -144.69                                   
REMARK 500  1 ASP A 260      107.50    -50.91                                   
REMARK 500  1 GLU A 339       47.03    -82.95                                   
REMARK 500  2 MET A 259       36.93   -146.32                                   
REMARK 500  2 ASP A 260      109.90    -48.77                                   
REMARK 500  2 PHE A 336       42.73    -71.02                                   
REMARK 500  3 HIS A 245       23.48   -143.31                                   
REMARK 500  3 MET A 259       67.99   -153.32                                   
REMARK 500  4 GLU A 339       22.68    -75.76                                   
REMARK 500  5 MET A 259       49.91   -143.81                                   
REMARK 500  5 ASP A 260      108.09    -54.26                                   
REMARK 500  5 ARG A 301        3.75    -68.72                                   
REMARK 500  5 PHE A 335       78.01   -115.68                                   
REMARK 500  6 ASN A 250       20.47    -75.69                                   
REMARK 500  6 ASP A 260      107.94    -49.35                                   
REMARK 500  6 SER A 285        0.59    -69.42                                   
REMARK 500  6 ARG A 301       33.54    -68.32                                   
REMARK 500  7 PHE A 336       52.26    -68.12                                   
REMARK 500  7 GLU A 339       52.77   -107.89                                   
REMARK 500  8 MET A 259       34.82   -143.65                                   
REMARK 500  9 ASP A 260      107.61    -41.82                                   
REMARK 500  9 SER A 285        4.94    -69.10                                   
REMARK 500 10 ASP A 291       18.60     56.35                                   
REMARK 500 10 ARG A 301        5.91    -65.84                                   
REMARK 500 10 PHE A 336       76.10    -62.62                                   
REMARK 500 11 ASP A 260      117.18    -37.74                                   
REMARK 500 11 PHE A 336       58.51    -69.21                                   
REMARK 500 12 MET A 259       52.66   -152.09                                   
REMARK 500 12 ARG A 301       19.32    -67.77                                   
REMARK 500 12 PHE A 335       77.11   -116.37                                   
REMARK 500 13 MET A 259       38.81   -144.97                                   
REMARK 500 13 ARG A 301       26.43    -65.79                                   
REMARK 500 13 PHE A 336       58.36    -66.65                                   
REMARK 500 14 MET A 259       23.98   -147.58                                   
REMARK 500 14 LYS A 340       27.66    -70.03                                   
REMARK 500 15 ASP A 260      109.17    -38.93                                   
REMARK 500 15 PHE A 335       77.76   -113.25                                   
REMARK 500 15 GLU A 339       44.17    -85.86                                   
REMARK 500 16 MET A 259       33.56   -146.18                                   
REMARK 500 17 SER A 252       24.21    -79.54                                   
REMARK 500 17 MET A 259       22.68   -142.72                                   
REMARK 500 17 ASP A 260      108.31    -41.66                                   
REMARK 500 17 MET A 302      -37.20    -38.34                                   
REMARK 500 17 PHE A 336       58.99    -69.47                                   
REMARK 500 18 ASP A 260      109.75    -41.80                                   
REMARK 500 18 PHE A 335       77.36   -102.93                                   
REMARK 500 18 PHE A 336       48.59    -67.73                                   
REMARK 500 19 MET A 259      -96.68   -138.44                                   
REMARK 500 19 ASP A 260      133.39     76.92                                   
REMARK 500 19 ASP A 291       18.51     57.82                                   
REMARK 500                                                                      
REMARK 500 THIS ENTRY HAS      53 RAMACHANDRAN OUTLIERS.                        
REMARK 500                                                                      
REMARK 500 REMARK: NULL                                                         
REMARK 500                                                                      
REMARK 500 GEOMETRY AND STEREOCHEMISTRY                                         
REMARK 500 SUBTOPIC: NON-CIS, NON-TRANS                                         
REMARK 500                                                                      
REMARK 500 THE FOLLOWING PEPTIDE BONDS DEVIATE SIGNIFICANTLY FROM BOTH          
REMARK 500 CIS AND TRANS CONFORMATION.  CIS BONDS, IF ANY, ARE LISTED           
REMARK 500 ON CISPEP RECORDS.  TRANS IS DEFINED AS 180 +/- 30 AND               
REMARK 500 CIS IS DEFINED AS 0 +/- 30 DEGREES.                                  
REMARK 500                                 MODEL     OMEGA                      
REMARK 500 LYS A  340     ARG A  341          4       149.56                    
REMARK 500                                                                      
REMARK 500 REMARK: NULL                                                         
REMARK 500                                                                      
REMARK 500 GEOMETRY AND STEREOCHEMISTRY                                         
REMARK 500 SUBTOPIC: PLANAR GROUPS                                              
REMARK 500                                                                      
REMARK 500 PLANAR GROUPS IN THE FOLLOWING RESIDUES HAVE A TOTAL                 
REMARK 500 RMS DISTANCE OF ALL ATOMS FROM THE BEST-FIT PLANE                    
REMARK 500 BY MORE THAN AN EXPECTED VALUE OF 6*RMSD, WITH AN                    
REMARK 500 RMSD 0.02 ANGSTROMS, OR AT LEAST ONE ATOM HAS                        
REMARK 500 AN RMSD GREATER THAN THIS VALUE                                      
REMARK 500 (M=MODEL NUMBER; RES=RESIDUE NAME; C=CHAIN IDENTIFIER;               
REMARK 500 SSEQ=SEQUENCE NUMBER; I=INSERTION CODE).                             
REMARK 500                                                                      
REMARK 500  M RES CSSEQI        RMS     TYPE                                    
REMARK 500  2 ARG A 276         0.08    SIDE CHAIN                              
REMARK 500  5 ARG A 328         0.08    SIDE CHAIN                              
REMARK 500  6 ARG A 342         0.13    SIDE CHAIN                              
REMARK 500 10 ARG A 315         0.09    SIDE CHAIN                              
REMARK 500 12 ARG A 301         0.11    SIDE CHAIN                              
REMARK 500 13 ARG A 305         0.09    SIDE CHAIN                              
REMARK 500 16 ARG A 276         0.09    SIDE CHAIN                              
REMARK 500 18 ARG A 308         0.11    SIDE CHAIN                              
REMARK 500                                                                      
REMARK 500 REMARK: NULL                                                         
REMARK 900                                                                      
REMARK 900 RELATED ENTRIES                                                      
REMARK 900 RELATED ID: 34235   RELATED DB: BMRB                                 
REMARK 900 SOLUTION NMR STRUCTURE OF PSEUDOMONAS AERUGINOSA TONB CTD            
DBREF  6FIP A  247   342  UNP    Q51368   TONB_PSEAE     247    342             
SEQADV 6FIP SER A  244  UNP  Q51368              EXPRESSION TAG                 
SEQADV 6FIP HIS A  245  UNP  Q51368              EXPRESSION TAG                 
SEQADV 6FIP MET A  246  UNP  Q51368              EXPRESSION TAG                 
SEQRES   1 A   99  SER HIS MET GLY SER LEU ASN ASP SER ASP ILE LYS PRO          
SEQRES   2 A   99  LEU ARG MET ASP PRO PRO VAL TYR PRO ARG MET ALA GLN          
SEQRES   3 A   99  ALA ARG GLY ILE GLU GLY ARG VAL LYS VAL LEU PHE THR          
SEQRES   4 A   99  ILE THR SER ASP GLY ARG ILE ASP ASP ILE GLN VAL LEU          
SEQRES   5 A   99  GLU SER VAL PRO SER ARG MET PHE ASP ARG GLU VAL ARG          
SEQRES   6 A   99  GLN ALA MET ALA LYS TRP ARG PHE GLU PRO ARG VAL SER          
SEQRES   7 A   99  GLY GLY LYS ILE VAL ALA ARG GLN ALA THR LYS MET PHE          
SEQRES   8 A   99  PHE PHE LYS ILE GLU LYS ARG ARG                              
HELIX    1 AA1 PRO A  265  GLY A  272  1                                   8    
HELIX    2 AA2 SER A  300  ALA A  312  1                                  13    
SHEET    1 AA1 2 ILE A 254  ARG A 258  0                                        
SHEET    2 AA1 2 ARG A 315  PRO A 318 -1  O  ARG A 315   N  LEU A 257           
SHEET    1 AA2 3 ILE A 289  VAL A 298  0                                        
SHEET    2 AA2 3 GLY A 275  ILE A 283 -1  N  LYS A 278   O  LEU A 295           
SHEET    3 AA2 3 ARG A 328  PHE A 336 -1  O  ARG A 328   N  ILE A 283           
CISPEP   1 VAL A  298    PRO A  299          1        -8.27                     
CISPEP   2 VAL A  298    PRO A  299          2        -5.59                     
CISPEP   3 VAL A  298    PRO A  299          3        -5.65                     
CISPEP   4 VAL A  298    PRO A  299          4        -1.70                     
CISPEP   5 VAL A  298    PRO A  299          5        -2.04                     
CISPEP   6 VAL A  298    PRO A  299          6         0.16                     
CISPEP   7 VAL A  298    PRO A  299          7        -6.20                     
CISPEP   8 VAL A  298    PRO A  299          8        -1.76                     
CISPEP   9 VAL A  298    PRO A  299          9        -5.31                     
CISPEP  10 VAL A  298    PRO A  299         10        -3.03                     
CISPEP  11 VAL A  298    PRO A  299         11        -1.85                     
CISPEP  12 VAL A  298    PRO A  299         12        -2.70                     
CISPEP  13 VAL A  298    PRO A  299         13        -2.83                     
CISPEP  14 VAL A  298    PRO A  299         14        -3.49                     
CISPEP  15 VAL A  298    PRO A  299         15         0.01                     
CISPEP  16 VAL A  298    PRO A  299         16        -6.13                     
CISPEP  17 VAL A  298    PRO A  299         17        -0.54                     
CISPEP  18 VAL A  298    PRO A  299         18         0.32                     
CISPEP  19 VAL A  298    PRO A  299         19         0.53                     
CISPEP  20 VAL A  298    PRO A  299         20        -6.20                     
CRYST1    1.000    1.000    1.000  90.00  90.00  90.00 P 1           1          
ORIGX1      1.000000  0.000000  0.000000        0.00000                         
ORIGX2      0.000000  1.000000  0.000000        0.00000                         
ORIGX3      0.000000  0.000000  1.000000        0.00000                         
SCALE1      1.000000  0.000000  0.000000        0.00000                         
SCALE2      0.000000  1.000000  0.000000        0.00000                         
SCALE3      0.000000  0.000000  1.000000        0.00000                         
MODEL        1                                                                  
ATOM      1  N   SER A 244      16.724  22.932  39.137  1.00  0.00           N  
ATOM      2  CA  SER A 244      16.663  22.556  37.710  1.00  0.00           C  
ATOM      3  C   SER A 244      17.699  21.502  37.365  1.00  0.00           C  
ATOM      4  O   SER A 244      18.843  21.610  37.805  1.00  0.00           O  
ATOM      5  CB  SER A 244      16.922  23.765  36.815  1.00  0.00           C  
ATOM      6  OG  SER A 244      15.937  24.741  37.050  1.00  0.00           O  
ATOM      7  H1  SER A 244      16.607  22.117  39.727  1.00  0.00           H  
ATOM      8  H2  SER A 244      15.994  23.602  39.350  1.00  0.00           H  
ATOM      9  H3  SER A 244      17.620  23.354  39.352  1.00  0.00           H  
ATOM     10  HA  SER A 244      15.674  22.158  37.487  1.00  0.00           H  
ATOM     11  HB2 SER A 244      17.904  24.185  37.038  1.00  0.00           H  
ATOM     12  HB3 SER A 244      16.890  23.466  35.766  1.00  0.00           H  
ATOM     13  HG  SER A 244      15.144  24.481  36.521  1.00  0.00           H  
ATOM     14  N   HIS A 245      17.348  20.518  36.534  1.00  0.00           N  
ATOM     15  CA  HIS A 245      18.276  19.526  35.971  1.00  0.00           C  
ATOM     16  C   HIS A 245      19.204  20.152  34.910  1.00  0.00           C  
ATOM     17  O   HIS A 245      18.989  20.012  33.701  1.00  0.00           O  
ATOM     18  CB  HIS A 245      17.490  18.338  35.397  1.00  0.00           C  
ATOM     19  CG  HIS A 245      16.630  17.607  36.394  1.00  0.00           C  
ATOM     20  ND1 HIS A 245      17.049  16.797  37.429  1.00  0.00           N  
ATOM     21  CD2 HIS A 245      15.270  17.491  36.324  1.00  0.00           C  
ATOM     22  CE1 HIS A 245      15.968  16.217  37.972  1.00  0.00           C  
ATOM     23  NE2 HIS A 245      14.857  16.600  37.321  1.00  0.00           N  
ATOM     24  H   HIS A 245      16.373  20.459  36.245  1.00  0.00           H  
ATOM     25  HA  HIS A 245      18.907  19.144  36.776  1.00  0.00           H  
ATOM     26  HB2 HIS A 245      16.853  18.692  34.584  1.00  0.00           H  
ATOM     27  HB3 HIS A 245      18.194  17.622  34.971  1.00  0.00           H  
ATOM     28  HD1 HIS A 245      17.997  16.654  37.763  1.00  0.00           H  
ATOM     29  HD2 HIS A 245      14.635  17.952  35.579  1.00  0.00           H  
ATOM     30  HE1 HIS A 245      15.990  15.527  38.809  1.00  0.00           H  
ATOM     31  N   MET A 246      20.207  20.904  35.367  1.00  0.00           N  
ATOM     32  CA  MET A 246      21.218  21.603  34.564  1.00  0.00           C  
ATOM     33  C   MET A 246      22.460  21.901  35.427  1.00  0.00           C  
ATOM     34  O   MET A 246      22.442  21.673  36.641  1.00  0.00           O  
ATOM     35  CB  MET A 246      20.603  22.884  33.972  1.00  0.00           C  
ATOM     36  CG  MET A 246      20.383  24.021  34.978  1.00  0.00           C  
ATOM     37  SD  MET A 246      19.208  25.291  34.426  1.00  0.00           S  
ATOM     38  CE  MET A 246      19.937  25.781  32.839  1.00  0.00           C  
ATOM     39  H   MET A 246      20.282  21.020  36.371  1.00  0.00           H  
ATOM     40  HA  MET A 246      21.525  20.961  33.737  1.00  0.00           H  
ATOM     41  HB2 MET A 246      21.259  23.245  33.186  1.00  0.00           H  
ATOM     42  HB3 MET A 246      19.647  22.636  33.507  1.00  0.00           H  
ATOM     43  HG2 MET A 246      20.004  23.601  35.910  1.00  0.00           H  
ATOM     44  HG3 MET A 246      21.341  24.497  35.189  1.00  0.00           H  
ATOM     45  HE1 MET A 246      19.356  26.596  32.407  1.00  0.00           H  
ATOM     46  HE2 MET A 246      20.966  26.107  32.992  1.00  0.00           H  
ATOM     47  HE3 MET A 246      19.919  24.938  32.149  1.00  0.00           H  
ATOM     48  N   GLY A 247      23.536  22.387  34.807  1.00  0.00           N  
ATOM     49  CA  GLY A 247      24.792  22.737  35.485  1.00  0.00           C  
ATOM     50  C   GLY A 247      24.887  24.201  35.923  1.00  0.00           C  
ATOM     51  O   GLY A 247      23.884  24.910  36.047  1.00  0.00           O  
ATOM     52  H   GLY A 247      23.440  22.683  33.838  1.00  0.00           H  
ATOM     53  HA2 GLY A 247      24.931  22.111  36.367  1.00  0.00           H  
ATOM     54  HA3 GLY A 247      25.622  22.543  34.809  1.00  0.00           H  
ATOM     55  N   SER A 248      26.119  24.662  36.148  1.00  0.00           N  
ATOM     56  CA  SER A 248      26.445  26.058  36.460  1.00  0.00           C  
ATOM     57  C   SER A 248      27.912  26.365  36.125  1.00  0.00           C  
ATOM     58  O   SER A 248      28.735  25.454  35.995  1.00  0.00           O  
ATOM     59  CB  SER A 248      26.159  26.352  37.942  1.00  0.00           C  
ATOM     60  OG  SER A 248      27.185  25.877  38.792  1.00  0.00           O  
ATOM     61  H   SER A 248      26.899  24.010  36.079  1.00  0.00           H  
ATOM     62  HA  SER A 248      25.812  26.712  35.861  1.00  0.00           H  
ATOM     63  HB2 SER A 248      26.084  27.433  38.073  1.00  0.00           H  
ATOM     64  HB3 SER A 248      25.205  25.911  38.233  1.00  0.00           H  
ATOM     65  HG  SER A 248      27.214  24.896  38.758  1.00  0.00           H  
ATOM     66  N   LEU A 249      28.268  27.651  36.041  1.00  0.00           N  
ATOM     67  CA  LEU A 249      29.676  28.086  36.025  1.00  0.00           C  
ATOM     68  C   LEU A 249      30.391  27.762  37.356  1.00  0.00           C  
ATOM     69  O   LEU A 249      31.593  27.500  37.382  1.00  0.00           O  
ATOM     70  CB  LEU A 249      29.730  29.602  35.746  1.00  0.00           C  
ATOM     71  CG  LEU A 249      29.233  30.026  34.349  1.00  0.00           C  
ATOM     72  CD1 LEU A 249      29.077  31.547  34.290  1.00  0.00           C  
ATOM     73  CD2 LEU A 249      30.204  29.613  33.241  1.00  0.00           C  
ATOM     74  H   LEU A 249      27.540  28.360  36.091  1.00  0.00           H  
ATOM     75  HA  LEU A 249      30.213  27.553  35.239  1.00  0.00           H  
ATOM     76  HB2 LEU A 249      29.127  30.108  36.502  1.00  0.00           H  
ATOM     77  HB3 LEU A 249      30.759  29.945  35.866  1.00  0.00           H  
ATOM     78  HG  LEU A 249      28.260  29.577  34.150  1.00  0.00           H  
ATOM     79 HD11 LEU A 249      28.348  31.867  35.035  1.00  0.00           H  
ATOM     80 HD12 LEU A 249      28.727  31.846  33.302  1.00  0.00           H  
ATOM     81 HD13 LEU A 249      30.034  32.028  34.497  1.00  0.00           H  
ATOM     82 HD21 LEU A 249      31.181  30.059  33.419  1.00  0.00           H  
ATOM     83 HD22 LEU A 249      29.830  29.949  32.274  1.00  0.00           H  
ATOM     84 HD23 LEU A 249      30.308  28.529  33.215  1.00  0.00           H  
ATOM     85  N   ASN A 250      29.644  27.738  38.463  1.00  0.00           N  
ATOM     86  CA  ASN A 250      30.137  27.518  39.828  1.00  0.00           C  
ATOM     87  C   ASN A 250      30.379  26.026  40.169  1.00  0.00           C  
ATOM     88  O   ASN A 250      30.731  25.705  41.311  1.00  0.00           O  
ATOM     89  CB  ASN A 250      29.140  28.160  40.809  1.00  0.00           C  
ATOM     90  CG  ASN A 250      28.770  29.583  40.435  1.00  0.00           C  
ATOM     91  OD1 ASN A 250      27.663  29.854  39.985  1.00  0.00           O  
ATOM     92  ND2 ASN A 250      29.663  30.526  40.602  1.00  0.00           N  
ATOM     93  H   ASN A 250      28.648  27.868  38.354  1.00  0.00           H  
ATOM     94  HA  ASN A 250      31.091  28.039  39.933  1.00  0.00           H  
ATOM     95  HB2 ASN A 250      28.228  27.562  40.831  1.00  0.00           H  
ATOM     96  HB3 ASN A 250      29.569  28.163  41.811  1.00  0.00           H  
ATOM     97 HD21 ASN A 250      30.578  30.305  40.983  1.00  0.00           H  
ATOM     98 HD22 ASN A 250      29.420  31.463  40.340  1.00  0.00           H  
ATOM     99  N   ASP A 251      30.185  25.118  39.206  1.00  0.00           N  
ATOM    100  CA  ASP A 251      30.344  23.669  39.366  1.00  0.00           C  
ATOM    101  C   ASP A 251      31.718  23.208  39.888  1.00  0.00           C  
ATOM    102  O   ASP A 251      32.758  23.721  39.467  1.00  0.00           O  
ATOM    103  CB  ASP A 251      29.905  22.917  38.090  1.00  0.00           C  
ATOM    104  CG  ASP A 251      28.386  22.850  37.861  1.00  0.00           C  
ATOM    105  OD1 ASP A 251      27.594  23.225  38.760  1.00  0.00           O  
ATOM    106  OD2 ASP A 251      27.961  22.407  36.767  1.00  0.00           O  
ATOM    107  H   ASP A 251      29.862  25.452  38.309  1.00  0.00           H  
ATOM    108  HA  ASP A 251      29.643  23.376  40.148  1.00  0.00           H  
ATOM    109  HB2 ASP A 251      30.379  23.384  37.225  1.00  0.00           H  
ATOM    110  HB3 ASP A 251      30.274  21.892  38.146  1.00  0.00           H  
ATOM    111  N   SER A 252      31.727  22.238  40.807  1.00  0.00           N  
ATOM    112  CA  SER A 252      32.936  21.740  41.484  1.00  0.00           C  
ATOM    113  C   SER A 252      33.808  20.849  40.596  1.00  0.00           C  
ATOM    114  O   SER A 252      35.020  20.787  40.785  1.00  0.00           O  
ATOM    115  CB  SER A 252      32.544  20.940  42.728  1.00  0.00           C  
ATOM    116  OG  SER A 252      31.912  21.769  43.688  1.00  0.00           O  
ATOM    117  H   SER A 252      30.846  21.784  41.030  1.00  0.00           H  
ATOM    118  HA  SER A 252      33.545  22.589  41.797  1.00  0.00           H  
ATOM    119  HB2 SER A 252      31.872  20.128  42.445  1.00  0.00           H  
ATOM    120  HB3 SER A 252      33.444  20.511  43.173  1.00  0.00           H  
ATOM    121  HG  SER A 252      31.801  21.207  44.487  1.00  0.00           H  
ATOM    122  N   ASP A 253      33.212  20.189  39.600  1.00  0.00           N  
ATOM    123  CA  ASP A 253      33.905  19.385  38.582  1.00  0.00           C  
ATOM    124  C   ASP A 253      34.839  20.130  37.601  1.00  0.00           C  
ATOM    125  O   ASP A 253      35.514  19.499  36.783  1.00  0.00           O  
ATOM    126  CB  ASP A 253      32.887  18.483  37.858  1.00  0.00           C  
ATOM    127  CG  ASP A 253      32.500  17.189  38.585  1.00  0.00           C  
ATOM    128  OD1 ASP A 253      31.389  16.678  38.295  1.00  0.00           O  
ATOM    129  OD2 ASP A 253      33.303  16.609  39.355  1.00  0.00           O  
ATOM    130  H   ASP A 253      32.211  20.301  39.514  1.00  0.00           H  
ATOM    131  HA  ASP A 253      34.585  18.723  39.119  1.00  0.00           H  
ATOM    132  HB2 ASP A 253      31.988  19.066  37.649  1.00  0.00           H  
ATOM    133  HB3 ASP A 253      33.294  18.186  36.897  1.00  0.00           H  
ATOM    134  N   ILE A 254      34.895  21.464  37.677  1.00  0.00           N  
ATOM    135  CA  ILE A 254      35.662  22.345  36.780  1.00  0.00           C  
ATOM    136  C   ILE A 254      36.349  23.486  37.554  1.00  0.00           C  
ATOM    137  O   ILE A 254      36.050  23.734  38.728  1.00  0.00           O  
ATOM    138  CB  ILE A 254      34.742  22.898  35.660  1.00  0.00           C  
ATOM    139  CG1 ILE A 254      33.529  23.666  36.238  1.00  0.00           C  
ATOM    140  CG2 ILE A 254      34.292  21.764  34.723  1.00  0.00           C  
ATOM    141  CD1 ILE A 254      32.582  24.258  35.189  1.00  0.00           C  
ATOM    142  H   ILE A 254      34.314  21.924  38.365  1.00  0.00           H  
ATOM    143  HA  ILE A 254      36.456  21.769  36.307  1.00  0.00           H  
ATOM    144  HB  ILE A 254      35.329  23.591  35.054  1.00  0.00           H  
ATOM    145 HG12 ILE A 254      32.939  23.002  36.870  1.00  0.00           H  
ATOM    146 HG13 ILE A 254      33.894  24.486  36.857  1.00  0.00           H  
ATOM    147 HG21 ILE A 254      35.152  21.164  34.429  1.00  0.00           H  
ATOM    148 HG22 ILE A 254      33.562  21.123  35.219  1.00  0.00           H  
ATOM    149 HG23 ILE A 254      33.843  22.182  33.823  1.00  0.00           H  
ATOM    150 HD11 ILE A 254      33.143  24.846  34.465  1.00  0.00           H  
ATOM    151 HD12 ILE A 254      32.051  23.457  34.677  1.00  0.00           H  
ATOM    152 HD13 ILE A 254      31.854  24.898  35.687  1.00  0.00           H  
ATOM    153  N   LYS A 255      37.266  24.198  36.889  1.00  0.00           N  
ATOM    154  CA  LYS A 255      37.901  25.454  37.332  1.00  0.00           C  
ATOM    155  C   LYS A 255      37.988  26.459  36.164  1.00  0.00           C  
ATOM    156  O   LYS A 255      38.215  26.031  35.032  1.00  0.00           O  
ATOM    157  CB  LYS A 255      39.309  25.179  37.893  1.00  0.00           C  
ATOM    158  CG  LYS A 255      39.339  24.255  39.119  1.00  0.00           C  
ATOM    159  CD  LYS A 255      40.783  24.019  39.586  1.00  0.00           C  
ATOM    160  CE  LYS A 255      40.871  23.310  40.945  1.00  0.00           C  
ATOM    161  NZ  LYS A 255      40.474  24.190  42.071  1.00  0.00           N  
ATOM    162  H   LYS A 255      37.536  23.849  35.970  1.00  0.00           H  
ATOM    163  HA  LYS A 255      37.295  25.894  38.124  1.00  0.00           H  
ATOM    164  HB2 LYS A 255      39.924  24.741  37.107  1.00  0.00           H  
ATOM    165  HB3 LYS A 255      39.753  26.134  38.178  1.00  0.00           H  
ATOM    166  HG2 LYS A 255      38.763  24.722  39.913  1.00  0.00           H  
ATOM    167  HG3 LYS A 255      38.894  23.290  38.876  1.00  0.00           H  
ATOM    168  HD2 LYS A 255      41.291  23.404  38.841  1.00  0.00           H  
ATOM    169  HD3 LYS A 255      41.311  24.972  39.648  1.00  0.00           H  
ATOM    170  HE2 LYS A 255      40.246  22.414  40.929  1.00  0.00           H  
ATOM    171  HE3 LYS A 255      41.908  22.994  41.099  1.00  0.00           H  
ATOM    172  HZ1 LYS A 255      41.048  25.033  42.075  1.00  0.00           H  
ATOM    173  HZ2 LYS A 255      40.609  23.725  42.961  1.00  0.00           H  
ATOM    174  HZ3 LYS A 255      39.502  24.483  42.011  1.00  0.00           H  
ATOM    175  N   PRO A 256      37.825  27.777  36.377  1.00  0.00           N  
ATOM    176  CA  PRO A 256      37.957  28.779  35.318  1.00  0.00           C  
ATOM    177  C   PRO A 256      39.423  29.015  34.919  1.00  0.00           C  
ATOM    178  O   PRO A 256      40.322  29.022  35.768  1.00  0.00           O  
ATOM    179  CB  PRO A 256      37.310  30.050  35.879  1.00  0.00           C  
ATOM    180  CG  PRO A 256      37.527  29.917  37.386  1.00  0.00           C  
ATOM    181  CD  PRO A 256      37.435  28.411  37.626  1.00  0.00           C  
ATOM    182  HA  PRO A 256      37.398  28.466  34.435  1.00  0.00           H  
ATOM    183  HB2 PRO A 256      37.766  30.958  35.483  1.00  0.00           H  
ATOM    184  HB3 PRO A 256      36.240  30.042  35.665  1.00  0.00           H  
ATOM    185  HG2 PRO A 256      38.528  30.266  37.640  1.00  0.00           H  
ATOM    186  HG3 PRO A 256      36.774  30.464  37.955  1.00  0.00           H  
ATOM    187  HD2 PRO A 256      38.099  28.120  38.437  1.00  0.00           H  
ATOM    188  HD3 PRO A 256      36.407  28.136  37.860  1.00  0.00           H  
ATOM    189  N   LEU A 257      39.659  29.269  33.629  1.00  0.00           N  
ATOM    190  CA  LEU A 257      40.938  29.741  33.079  1.00  0.00           C  
ATOM    191  C   LEU A 257      40.884  31.229  32.707  1.00  0.00           C  
ATOM    192  O   LEU A 257      41.769  31.979  33.130  1.00  0.00           O  
ATOM    193  CB  LEU A 257      41.340  28.896  31.852  1.00  0.00           C  
ATOM    194  CG  LEU A 257      41.906  27.504  32.181  1.00  0.00           C  
ATOM    195  CD1 LEU A 257      42.080  26.711  30.886  1.00  0.00           C  
ATOM    196  CD2 LEU A 257      43.273  27.605  32.858  1.00  0.00           C  
ATOM    197  H   LEU A 257      38.871  29.222  32.990  1.00  0.00           H  
ATOM    198  HA  LEU A 257      41.716  29.652  33.837  1.00  0.00           H  
ATOM    199  HB2 LEU A 257      40.477  28.782  31.198  1.00  0.00           H  
ATOM    200  HB3 LEU A 257      42.100  29.440  31.288  1.00  0.00           H  
ATOM    201  HG  LEU A 257      41.217  26.968  32.832  1.00  0.00           H  
ATOM    202 HD11 LEU A 257      42.597  25.774  31.084  1.00  0.00           H  
ATOM    203 HD12 LEU A 257      42.659  27.287  30.164  1.00  0.00           H  
ATOM    204 HD13 LEU A 257      41.105  26.474  30.467  1.00  0.00           H  
ATOM    205 HD21 LEU A 257      43.965  28.171  32.236  1.00  0.00           H  
ATOM    206 HD22 LEU A 257      43.678  26.607  33.022  1.00  0.00           H  
ATOM    207 HD23 LEU A 257      43.178  28.090  33.827  1.00  0.00           H  
ATOM    208  N   ARG A 258      39.867  31.662  31.944  1.00  0.00           N  
ATOM    209  CA  ARG A 258      39.705  33.049  31.451  1.00  0.00           C  
ATOM    210  C   ARG A 258      38.239  33.491  31.476  1.00  0.00           C  
ATOM    211  O   ARG A 258      37.377  32.724  31.053  1.00  0.00           O  
ATOM    212  CB  ARG A 258      40.304  33.224  30.043  1.00  0.00           C  
ATOM    213  CG  ARG A 258      41.798  32.864  29.992  1.00  0.00           C  
ATOM    214  CD  ARG A 258      42.550  33.448  28.791  1.00  0.00           C  
ATOM    215  NE  ARG A 258      42.857  34.875  28.992  1.00  0.00           N  
ATOM    216  CZ  ARG A 258      42.263  35.935  28.478  1.00  0.00           C  
ATOM    217  NH1 ARG A 258      41.298  35.857  27.608  1.00  0.00           N  
ATOM    218  NH2 ARG A 258      42.639  37.117  28.862  1.00  0.00           N  
ATOM    219  H   ARG A 258      39.156  30.986  31.678  1.00  0.00           H  
ATOM    220  HA  ARG A 258      40.256  33.722  32.110  1.00  0.00           H  
ATOM    221  HB2 ARG A 258      39.760  32.600  29.333  1.00  0.00           H  
ATOM    222  HB3 ARG A 258      40.179  34.267  29.754  1.00  0.00           H  
ATOM    223  HG2 ARG A 258      42.283  33.231  30.895  1.00  0.00           H  
ATOM    224  HG3 ARG A 258      41.888  31.778  29.970  1.00  0.00           H  
ATOM    225  HD2 ARG A 258      43.495  32.912  28.702  1.00  0.00           H  
ATOM    226  HD3 ARG A 258      41.993  33.276  27.877  1.00  0.00           H  
ATOM    227  HE  ARG A 258      43.620  35.064  29.630  1.00  0.00           H  
ATOM    228 HH11 ARG A 258      41.017  34.955  27.239  1.00  0.00           H  
ATOM    229 HH12 ARG A 258      40.861  36.702  27.256  1.00  0.00           H  
ATOM    230 HH21 ARG A 258      43.415  37.230  29.506  1.00  0.00           H  
ATOM    231 HH22 ARG A 258      42.106  37.940  28.618  1.00  0.00           H  
ATOM    232  N   MET A 259      37.983  34.701  31.983  1.00  0.00           N  
ATOM    233  CA  MET A 259      36.656  35.215  32.391  1.00  0.00           C  
ATOM    234  C   MET A 259      36.474  36.727  32.112  1.00  0.00           C  
ATOM    235  O   MET A 259      35.758  37.428  32.829  1.00  0.00           O  
ATOM    236  CB  MET A 259      36.395  34.884  33.878  1.00  0.00           C  
ATOM    237  CG  MET A 259      36.262  33.387  34.189  1.00  0.00           C  
ATOM    238  SD  MET A 259      34.877  32.524  33.391  1.00  0.00           S  
ATOM    239  CE  MET A 259      33.462  33.315  34.205  1.00  0.00           C  
ATOM    240  H   MET A 259      38.791  35.281  32.189  1.00  0.00           H  
ATOM    241  HA  MET A 259      35.892  34.708  31.800  1.00  0.00           H  
ATOM    242  HB2 MET A 259      37.209  35.295  34.478  1.00  0.00           H  
ATOM    243  HB3 MET A 259      35.473  35.366  34.202  1.00  0.00           H  
ATOM    244  HG2 MET A 259      37.186  32.884  33.908  1.00  0.00           H  
ATOM    245  HG3 MET A 259      36.148  33.277  35.267  1.00  0.00           H  
ATOM    246  HE1 MET A 259      33.562  33.232  35.288  1.00  0.00           H  
ATOM    247  HE2 MET A 259      33.410  34.367  33.921  1.00  0.00           H  
ATOM    248  HE3 MET A 259      32.543  32.821  33.892  1.00  0.00           H  
ATOM    249  N   ASP A 260      37.167  37.251  31.099  1.00  0.00           N  
ATOM    250  CA  ASP A 260      37.221  38.660  30.694  1.00  0.00           C  
ATOM    251  C   ASP A 260      35.841  39.350  30.506  1.00  0.00           C  
ATOM    252  O   ASP A 260      35.148  39.046  29.527  1.00  0.00           O  
ATOM    253  CB  ASP A 260      38.091  38.747  29.436  1.00  0.00           C  
ATOM    254  CG  ASP A 260      38.115  40.128  28.783  1.00  0.00           C  
ATOM    255  OD1 ASP A 260      38.061  40.187  27.533  1.00  0.00           O  
ATOM    256  OD2 ASP A 260      38.228  41.156  29.493  1.00  0.00           O  
ATOM    257  H   ASP A 260      37.754  36.623  30.582  1.00  0.00           H  
ATOM    258  HA  ASP A 260      37.784  39.198  31.453  1.00  0.00           H  
ATOM    259  HB2 ASP A 260      39.110  38.450  29.684  1.00  0.00           H  
ATOM    260  HB3 ASP A 260      37.702  38.035  28.706  1.00  0.00           H  
ATOM    261  N   PRO A 261      35.416  40.256  31.411  1.00  0.00           N  
ATOM    262  CA  PRO A 261      34.064  40.830  31.439  1.00  0.00           C  
ATOM    263  C   PRO A 261      33.655  41.597  30.167  1.00  0.00           C  
ATOM    264  O   PRO A 261      34.522  42.116  29.461  1.00  0.00           O  
ATOM    265  CB  PRO A 261      34.038  41.752  32.664  1.00  0.00           C  
ATOM    266  CG  PRO A 261      35.051  41.105  33.601  1.00  0.00           C  
ATOM    267  CD  PRO A 261      36.119  40.602  32.636  1.00  0.00           C  
ATOM    268  HA  PRO A 261      33.368  40.008  31.605  1.00  0.00           H  
ATOM    269  HB2 PRO A 261      34.384  42.751  32.391  1.00  0.00           H  
ATOM    270  HB3 PRO A 261      33.049  41.801  33.120  1.00  0.00           H  
ATOM    271  HG2 PRO A 261      35.459  41.824  34.310  1.00  0.00           H  
ATOM    272  HG3 PRO A 261      34.588  40.261  34.115  1.00  0.00           H  
ATOM    273  HD2 PRO A 261      36.835  41.393  32.426  1.00  0.00           H  
ATOM    274  HD3 PRO A 261      36.632  39.734  33.056  1.00  0.00           H  
ATOM    275  N   PRO A 262      32.346  41.720  29.868  1.00  0.00           N  
ATOM    276  CA  PRO A 262      31.864  42.456  28.700  1.00  0.00           C  
ATOM    277  C   PRO A 262      32.132  43.966  28.780  1.00  0.00           C  
ATOM    278  O   PRO A 262      32.115  44.577  29.858  1.00  0.00           O  
ATOM    279  CB  PRO A 262      30.363  42.159  28.610  1.00  0.00           C  
ATOM    280  CG  PRO A 262      29.979  41.870  30.060  1.00  0.00           C  
ATOM    281  CD  PRO A 262      31.221  41.174  30.615  1.00  0.00           C  
ATOM    282  HA  PRO A 262      32.358  42.073  27.807  1.00  0.00           H  
ATOM    283  HB2 PRO A 262      29.798  42.997  28.199  1.00  0.00           H  
ATOM    284  HB3 PRO A 262      30.199  41.266  28.008  1.00  0.00           H  
ATOM    285  HG2 PRO A 262      29.816  42.808  30.593  1.00  0.00           H  
ATOM    286  HG3 PRO A 262      29.096  41.234  30.123  1.00  0.00           H  
ATOM    287  HD2 PRO A 262      31.309  41.372  31.683  1.00  0.00           H  
ATOM    288  HD3 PRO A 262      31.153  40.100  30.435  1.00  0.00           H  
ATOM    289  N   VAL A 263      32.322  44.566  27.602  1.00  0.00           N  
ATOM    290  CA  VAL A 263      32.414  46.021  27.404  1.00  0.00           C  
ATOM    291  C   VAL A 263      31.158  46.770  27.848  1.00  0.00           C  
ATOM    292  O   VAL A 263      30.050  46.257  27.689  1.00  0.00           O  
ATOM    293  CB  VAL A 263      32.865  46.425  25.972  1.00  0.00           C  
ATOM    294  CG1 VAL A 263      33.723  45.354  25.283  1.00  0.00           C  
ATOM    295  CG2 VAL A 263      31.714  46.733  25.006  1.00  0.00           C  
ATOM    296  H   VAL A 263      32.326  43.991  26.772  1.00  0.00           H  
ATOM    297  HA  VAL A 263      33.216  46.356  28.063  1.00  0.00           H  
ATOM    298  HB  VAL A 263      33.462  47.332  26.057  1.00  0.00           H  
ATOM    299 HG11 VAL A 263      34.524  45.035  25.947  1.00  0.00           H  
ATOM    300 HG12 VAL A 263      33.108  44.495  25.006  1.00  0.00           H  
ATOM    301 HG13 VAL A 263      34.163  45.765  24.375  1.00  0.00           H  
ATOM    302 HG21 VAL A 263      32.114  46.977  24.022  1.00  0.00           H  
ATOM    303 HG22 VAL A 263      31.061  45.866  24.921  1.00  0.00           H  
ATOM    304 HG23 VAL A 263      31.139  47.591  25.347  1.00  0.00           H  
ATOM    305  N   TYR A 264      31.301  47.999  28.349  1.00  0.00           N  
ATOM    306  CA  TYR A 264      30.152  48.904  28.470  1.00  0.00           C  
ATOM    307  C   TYR A 264      30.152  49.657  27.123  1.00  0.00           C  
ATOM    308  O   TYR A 264      31.144  50.332  26.816  1.00  0.00           O  
ATOM    309  CB  TYR A 264      30.377  49.878  29.636  1.00  0.00           C  
ATOM    310  CG  TYR A 264      29.075  50.344  30.264  1.00  0.00           C  
ATOM    311  CD1 TYR A 264      28.194  51.216  29.588  1.00  0.00           C  
ATOM    312  CD2 TYR A 264      28.737  49.873  31.545  1.00  0.00           C  
ATOM    313  CE1 TYR A 264      26.975  51.601  30.191  1.00  0.00           C  
ATOM    314  CE2 TYR A 264      27.535  50.266  32.151  1.00  0.00           C  
ATOM    315  CZ  TYR A 264      26.640  51.117  31.477  1.00  0.00           C  
ATOM    316  OH  TYR A 264      25.475  51.461  32.084  1.00  0.00           O  
ATOM    317  H   TYR A 264      32.231  48.379  28.460  1.00  0.00           H  
ATOM    318  HA  TYR A 264      29.234  48.340  28.637  1.00  0.00           H  
ATOM    319  HB2 TYR A 264      30.960  49.368  30.404  1.00  0.00           H  
ATOM    320  HB3 TYR A 264      30.959  50.745  29.320  1.00  0.00           H  
ATOM    321  HD1 TYR A 264      28.444  51.581  28.600  1.00  0.00           H  
ATOM    322  HD2 TYR A 264      29.403  49.203  32.074  1.00  0.00           H  
ATOM    323  HE1 TYR A 264      26.291  52.257  29.672  1.00  0.00           H  
ATOM    324  HE2 TYR A 264      27.294  49.903  33.134  1.00  0.00           H  
ATOM    325  HH  TYR A 264      24.888  51.993  31.518  1.00  0.00           H  
ATOM    326  N   PRO A 265      29.088  49.562  26.299  1.00  0.00           N  
ATOM    327  CA  PRO A 265      29.026  50.267  25.021  1.00  0.00           C  
ATOM    328  C   PRO A 265      29.058  51.785  25.247  1.00  0.00           C  
ATOM    329  O   PRO A 265      28.229  52.351  25.970  1.00  0.00           O  
ATOM    330  CB  PRO A 265      27.756  49.771  24.321  1.00  0.00           C  
ATOM    331  CG  PRO A 265      26.881  49.246  25.460  1.00  0.00           C  
ATOM    332  CD  PRO A 265      27.888  48.767  26.504  1.00  0.00           C  
ATOM    333  HA  PRO A 265      29.887  49.983  24.415  1.00  0.00           H  
ATOM    334  HB2 PRO A 265      27.257  50.562  23.759  1.00  0.00           H  
ATOM    335  HB3 PRO A 265      28.012  48.944  23.657  1.00  0.00           H  
ATOM    336  HG2 PRO A 265      26.288  50.062  25.873  1.00  0.00           H  
ATOM    337  HG3 PRO A 265      26.235  48.433  25.129  1.00  0.00           H  
ATOM    338  HD2 PRO A 265      27.480  48.915  27.503  1.00  0.00           H  
ATOM    339  HD3 PRO A 265      28.117  47.713  26.342  1.00  0.00           H  
ATOM    340  N   ARG A 266      30.050  52.455  24.653  1.00  0.00           N  
ATOM    341  CA  ARG A 266      30.391  53.855  24.935  1.00  0.00           C  
ATOM    342  C   ARG A 266      29.243  54.825  24.637  1.00  0.00           C  
ATOM    343  O   ARG A 266      29.017  55.743  25.423  1.00  0.00           O  
ATOM    344  CB  ARG A 266      31.680  54.183  24.163  1.00  0.00           C  
ATOM    345  CG  ARG A 266      32.080  55.659  24.175  1.00  0.00           C  
ATOM    346  CD  ARG A 266      32.393  56.223  25.569  1.00  0.00           C  
ATOM    347  NE  ARG A 266      32.687  57.658  25.459  1.00  0.00           N  
ATOM    348  CZ  ARG A 266      32.590  58.587  26.387  1.00  0.00           C  
ATOM    349  NH1 ARG A 266      32.379  58.340  27.645  1.00  0.00           N  
ATOM    350  NH2 ARG A 266      32.701  59.827  26.034  1.00  0.00           N  
ATOM    351  H   ARG A 266      30.650  51.949  24.010  1.00  0.00           H  
ATOM    352  HA  ARG A 266      30.597  53.946  26.002  1.00  0.00           H  
ATOM    353  HB2 ARG A 266      32.500  53.590  24.573  1.00  0.00           H  
ATOM    354  HB3 ARG A 266      31.551  53.891  23.119  1.00  0.00           H  
ATOM    355  HG2 ARG A 266      32.965  55.759  23.551  1.00  0.00           H  
ATOM    356  HG3 ARG A 266      31.285  56.244  23.715  1.00  0.00           H  
ATOM    357  HD2 ARG A 266      31.532  56.077  26.223  1.00  0.00           H  
ATOM    358  HD3 ARG A 266      33.253  55.700  25.990  1.00  0.00           H  
ATOM    359  HE  ARG A 266      32.973  57.996  24.546  1.00  0.00           H  
ATOM    360 HH11 ARG A 266      32.319  57.386  27.974  1.00  0.00           H  
ATOM    361 HH12 ARG A 266      32.420  59.113  28.300  1.00  0.00           H  
ATOM    362 HH21 ARG A 266      32.748  60.032  25.042  1.00  0.00           H  
ATOM    363 HH22 ARG A 266      32.644  60.562  26.721  1.00  0.00           H  
ATOM    364  N   MET A 267      28.471  54.596  23.576  1.00  0.00           N  
ATOM    365  CA  MET A 267      27.318  55.431  23.214  1.00  0.00           C  
ATOM    366  C   MET A 267      26.216  55.415  24.295  1.00  0.00           C  
ATOM    367  O   MET A 267      25.547  56.429  24.506  1.00  0.00           O  
ATOM    368  CB  MET A 267      26.793  54.994  21.833  1.00  0.00           C  
ATOM    369  CG  MET A 267      26.066  53.642  21.814  1.00  0.00           C  
ATOM    370  SD  MET A 267      25.406  53.175  20.192  1.00  0.00           S  
ATOM    371  CE  MET A 267      26.910  52.618  19.358  1.00  0.00           C  
ATOM    372  H   MET A 267      28.745  53.845  22.947  1.00  0.00           H  
ATOM    373  HA  MET A 267      27.664  56.462  23.121  1.00  0.00           H  
ATOM    374  HB2 MET A 267      26.106  55.754  21.467  1.00  0.00           H  
ATOM    375  HB3 MET A 267      27.630  54.956  21.137  1.00  0.00           H  
ATOM    376  HG2 MET A 267      26.739  52.857  22.160  1.00  0.00           H  
ATOM    377  HG3 MET A 267      25.219  53.691  22.498  1.00  0.00           H  
ATOM    378  HE1 MET A 267      27.598  53.455  19.250  1.00  0.00           H  
ATOM    379  HE2 MET A 267      27.381  51.827  19.942  1.00  0.00           H  
ATOM    380  HE3 MET A 267      26.656  52.233  18.371  1.00  0.00           H  
ATOM    381  N   ALA A 268      26.056  54.303  25.025  1.00  0.00           N  
ATOM    382  CA  ALA A 268      25.118  54.189  26.144  1.00  0.00           C  
ATOM    383  C   ALA A 268      25.641  54.904  27.405  1.00  0.00           C  
ATOM    384  O   ALA A 268      24.876  55.565  28.106  1.00  0.00           O  
ATOM    385  CB  ALA A 268      24.854  52.700  26.404  1.00  0.00           C  
ATOM    386  H   ALA A 268      26.660  53.513  24.839  1.00  0.00           H  
ATOM    387  HA  ALA A 268      24.174  54.659  25.862  1.00  0.00           H  
ATOM    388  HB1 ALA A 268      24.093  52.586  27.174  1.00  0.00           H  
ATOM    389  HB2 ALA A 268      24.502  52.220  25.489  1.00  0.00           H  
ATOM    390  HB3 ALA A 268      25.764  52.208  26.743  1.00  0.00           H  
ATOM    391  N   GLN A 269      26.951  54.832  27.668  1.00  0.00           N  
ATOM    392  CA  GLN A 269      27.620  55.563  28.754  1.00  0.00           C  
ATOM    393  C   GLN A 269      27.521  57.087  28.556  1.00  0.00           C  
ATOM    394  O   GLN A 269      27.129  57.812  29.473  1.00  0.00           O  
ATOM    395  CB  GLN A 269      29.079  55.078  28.813  1.00  0.00           C  
ATOM    396  CG  GLN A 269      29.987  55.771  29.842  1.00  0.00           C  
ATOM    397  CD  GLN A 269      31.423  55.273  29.687  1.00  0.00           C  
ATOM    398  OE1 GLN A 269      32.239  55.860  28.982  1.00  0.00           O  
ATOM    399  NE2 GLN A 269      31.709  54.070  30.126  1.00  0.00           N  
ATOM    400  H   GLN A 269      27.526  54.285  27.038  1.00  0.00           H  
ATOM    401  HA  GLN A 269      27.134  55.320  29.701  1.00  0.00           H  
ATOM    402  HB2 GLN A 269      29.074  54.008  29.013  1.00  0.00           H  
ATOM    403  HB3 GLN A 269      29.533  55.220  27.835  1.00  0.00           H  
ATOM    404  HG2 GLN A 269      29.978  56.850  29.688  1.00  0.00           H  
ATOM    405  HG3 GLN A 269      29.632  55.557  30.850  1.00  0.00           H  
ATOM    406 HE21 GLN A 269      31.056  53.573  30.724  1.00  0.00           H  
ATOM    407 HE22 GLN A 269      32.595  53.647  29.870  1.00  0.00           H  
ATOM    408  N   ALA A 270      27.820  57.552  27.340  1.00  0.00           N  
ATOM    409  CA  ALA A 270      27.826  58.963  26.949  1.00  0.00           C  
ATOM    410  C   ALA A 270      26.430  59.624  26.948  1.00  0.00           C  
ATOM    411  O   ALA A 270      26.316  60.815  27.259  1.00  0.00           O  
ATOM    412  CB  ALA A 270      28.482  59.051  25.567  1.00  0.00           C  
ATOM    413  H   ALA A 270      28.164  56.881  26.660  1.00  0.00           H  
ATOM    414  HA  ALA A 270      28.446  59.515  27.657  1.00  0.00           H  
ATOM    415  HB1 ALA A 270      28.557  60.096  25.262  1.00  0.00           H  
ATOM    416  HB2 ALA A 270      29.485  58.624  25.604  1.00  0.00           H  
ATOM    417  HB3 ALA A 270      27.888  58.504  24.832  1.00  0.00           H  
ATOM    418  N   ARG A 271      25.362  58.870  26.635  1.00  0.00           N  
ATOM    419  CA  ARG A 271      23.971  59.300  26.816  1.00  0.00           C  
ATOM    420  C   ARG A 271      23.504  59.194  28.276  1.00  0.00           C  
ATOM    421  O   ARG A 271      22.797  60.088  28.746  1.00  0.00           O  
ATOM    422  CB  ARG A 271      23.101  58.502  25.832  1.00  0.00           C  
ATOM    423  CG  ARG A 271      21.612  58.750  26.068  1.00  0.00           C  
ATOM    424  CD  ARG A 271      20.744  58.142  24.967  1.00  0.00           C  
ATOM    425  NE  ARG A 271      19.353  58.063  25.437  1.00  0.00           N  
ATOM    426  CZ  ARG A 271      18.235  58.306  24.788  1.00  0.00           C  
ATOM    427  NH1 ARG A 271      18.162  58.591  23.521  1.00  0.00           N  
ATOM    428  NH2 ARG A 271      17.111  58.262  25.433  1.00  0.00           N  
ATOM    429  H   ARG A 271      25.502  57.942  26.255  1.00  0.00           H  
ATOM    430  HA  ARG A 271      23.886  60.356  26.552  1.00  0.00           H  
ATOM    431  HB2 ARG A 271      23.359  58.798  24.813  1.00  0.00           H  
ATOM    432  HB3 ARG A 271      23.297  57.434  25.946  1.00  0.00           H  
ATOM    433  HG2 ARG A 271      21.344  58.295  27.021  1.00  0.00           H  
ATOM    434  HG3 ARG A 271      21.425  59.822  26.116  1.00  0.00           H  
ATOM    435  HD2 ARG A 271      20.829  58.756  24.068  1.00  0.00           H  
ATOM    436  HD3 ARG A 271      21.112  57.140  24.744  1.00  0.00           H  
ATOM    437  HE  ARG A 271      19.215  57.846  26.419  1.00  0.00           H  
ATOM    438 HH11 ARG A 271      18.981  58.572  22.924  1.00  0.00           H  
ATOM    439 HH12 ARG A 271      17.246  58.798  23.146  1.00  0.00           H  
ATOM    440 HH21 ARG A 271      17.087  58.055  26.423  1.00  0.00           H  
ATOM    441 HH22 ARG A 271      16.262  58.475  24.925  1.00  0.00           H  
ATOM    442  N   GLY A 272      23.915  58.147  28.997  1.00  0.00           N  
ATOM    443  CA  GLY A 272      23.604  57.920  30.416  1.00  0.00           C  
ATOM    444  C   GLY A 272      22.590  56.798  30.681  1.00  0.00           C  
ATOM    445  O   GLY A 272      21.627  57.016  31.415  1.00  0.00           O  
ATOM    446  H   GLY A 272      24.485  57.453  28.530  1.00  0.00           H  
ATOM    447  HA2 GLY A 272      24.530  57.665  30.927  1.00  0.00           H  
ATOM    448  HA3 GLY A 272      23.222  58.836  30.869  1.00  0.00           H  
ATOM    449  N   ILE A 273      22.778  55.610  30.092  1.00  0.00           N  
ATOM    450  CA  ILE A 273      21.867  54.456  30.174  1.00  0.00           C  
ATOM    451  C   ILE A 273      22.456  53.351  31.064  1.00  0.00           C  
ATOM    452  O   ILE A 273      23.574  52.882  30.831  1.00  0.00           O  
ATOM    453  CB  ILE A 273      21.554  53.937  28.747  1.00  0.00           C  
ATOM    454  CG1 ILE A 273      20.673  54.941  27.971  1.00  0.00           C  
ATOM    455  CG2 ILE A 273      20.870  52.555  28.751  1.00  0.00           C  
ATOM    456  CD1 ILE A 273      20.748  54.760  26.449  1.00  0.00           C  
ATOM    457  H   ILE A 273      23.630  55.461  29.566  1.00  0.00           H  
ATOM    458  HA  ILE A 273      20.923  54.767  30.619  1.00  0.00           H  
ATOM    459  HB  ILE A 273      22.503  53.836  28.220  1.00  0.00           H  
ATOM    460 HG12 ILE A 273      19.635  54.845  28.296  1.00  0.00           H  
ATOM    461 HG13 ILE A 273      20.994  55.960  28.187  1.00  0.00           H  
ATOM    462 HG21 ILE A 273      21.525  51.801  29.187  1.00  0.00           H  
ATOM    463 HG22 ILE A 273      19.943  52.600  29.322  1.00  0.00           H  
ATOM    464 HG23 ILE A 273      20.643  52.232  27.736  1.00  0.00           H  
ATOM    465 HD11 ILE A 273      20.460  53.751  26.157  1.00  0.00           H  
ATOM    466 HD12 ILE A 273      20.059  55.454  25.972  1.00  0.00           H  
ATOM    467 HD13 ILE A 273      21.761  54.963  26.100  1.00  0.00           H  
ATOM    468  N   GLU A 274      21.679  52.897  32.049  1.00  0.00           N  
ATOM    469  CA  GLU A 274      21.875  51.633  32.778  1.00  0.00           C  
ATOM    470  C   GLU A 274      21.017  50.494  32.184  1.00  0.00           C  
ATOM    471  O   GLU A 274      20.113  50.750  31.383  1.00  0.00           O  
ATOM    472  CB  GLU A 274      21.520  51.825  34.264  1.00  0.00           C  
ATOM    473  CG  GLU A 274      22.378  52.896  34.946  1.00  0.00           C  
ATOM    474  CD  GLU A 274      22.085  53.072  36.441  1.00  0.00           C  
ATOM    475  OE1 GLU A 274      22.838  53.850  37.068  1.00  0.00           O  
ATOM    476  OE2 GLU A 274      21.156  52.448  37.019  1.00  0.00           O  
ATOM    477  H   GLU A 274      20.806  53.376  32.216  1.00  0.00           H  
ATOM    478  HA  GLU A 274      22.923  51.349  32.694  1.00  0.00           H  
ATOM    479  HB2 GLU A 274      20.472  52.109  34.347  1.00  0.00           H  
ATOM    480  HB3 GLU A 274      21.669  50.879  34.787  1.00  0.00           H  
ATOM    481  HG2 GLU A 274      23.430  52.632  34.822  1.00  0.00           H  
ATOM    482  HG3 GLU A 274      22.218  53.854  34.452  1.00  0.00           H  
ATOM    483  N   GLY A 275      21.254  49.241  32.586  1.00  0.00           N  
ATOM    484  CA  GLY A 275      20.504  48.078  32.095  1.00  0.00           C  
ATOM    485  C   GLY A 275      20.777  46.751  32.819  1.00  0.00           C  
ATOM    486  O   GLY A 275      21.449  46.697  33.854  1.00  0.00           O  
ATOM    487  H   GLY A 275      21.997  49.075  33.261  1.00  0.00           H  
ATOM    488  HA2 GLY A 275      19.435  48.283  32.154  1.00  0.00           H  
ATOM    489  HA3 GLY A 275      20.753  47.939  31.045  1.00  0.00           H  
ATOM    490  N   ARG A 276      20.257  45.654  32.253  1.00  0.00           N  
ATOM    491  CA  ARG A 276      20.533  44.261  32.659  1.00  0.00           C  
ATOM    492  C   ARG A 276      20.194  43.270  31.536  1.00  0.00           C  
ATOM    493  O   ARG A 276      19.356  43.561  30.686  1.00  0.00           O  
ATOM    494  CB  ARG A 276      19.795  43.905  33.970  1.00  0.00           C  
ATOM    495  CG  ARG A 276      18.265  43.868  33.861  1.00  0.00           C  
ATOM    496  CD  ARG A 276      17.636  43.264  35.119  1.00  0.00           C  
ATOM    497  NE  ARG A 276      16.209  42.985  34.899  1.00  0.00           N  
ATOM    498  CZ  ARG A 276      15.176  43.671  35.340  1.00  0.00           C  
ATOM    499  NH1 ARG A 276      15.280  44.812  35.953  1.00  0.00           N  
ATOM    500  NH2 ARG A 276      13.988  43.191  35.134  1.00  0.00           N  
ATOM    501  H   ARG A 276      19.728  45.789  31.393  1.00  0.00           H  
ATOM    502  HA  ARG A 276      21.602  44.176  32.847  1.00  0.00           H  
ATOM    503  HB2 ARG A 276      20.135  42.925  34.297  1.00  0.00           H  
ATOM    504  HB3 ARG A 276      20.072  44.616  34.749  1.00  0.00           H  
ATOM    505  HG2 ARG A 276      17.883  44.880  33.722  1.00  0.00           H  
ATOM    506  HG3 ARG A 276      17.975  43.252  33.010  1.00  0.00           H  
ATOM    507  HD2 ARG A 276      18.135  42.323  35.356  1.00  0.00           H  
ATOM    508  HD3 ARG A 276      17.779  43.940  35.963  1.00  0.00           H  
ATOM    509  HE  ARG A 276      15.956  42.104  34.459  1.00  0.00           H  
ATOM    510 HH11 ARG A 276      16.182  45.245  36.109  1.00  0.00           H  
ATOM    511 HH12 ARG A 276      14.427  45.220  36.323  1.00  0.00           H  
ATOM    512 HH21 ARG A 276      13.913  42.305  34.643  1.00  0.00           H  
ATOM    513 HH22 ARG A 276      13.169  43.656  35.503  1.00  0.00           H  
ATOM    514  N   VAL A 277      20.819  42.090  31.529  1.00  0.00           N  
ATOM    515  CA  VAL A 277      20.591  41.034  30.515  1.00  0.00           C  
ATOM    516  C   VAL A 277      20.645  39.635  31.124  1.00  0.00           C  
ATOM    517  O   VAL A 277      21.607  39.293  31.810  1.00  0.00           O  
ATOM    518  CB  VAL A 277      21.565  41.135  29.321  1.00  0.00           C  
ATOM    519  CG1 VAL A 277      21.200  40.145  28.208  1.00  0.00           C  
ATOM    520  CG2 VAL A 277      21.594  42.538  28.703  1.00  0.00           C  
ATOM    521  H   VAL A 277      21.481  41.907  32.277  1.00  0.00           H  
ATOM    522  HA  VAL A 277      19.586  41.166  30.114  1.00  0.00           H  
ATOM    523  HB  VAL A 277      22.573  40.904  29.668  1.00  0.00           H  
ATOM    524 HG11 VAL A 277      21.902  40.239  27.381  1.00  0.00           H  
ATOM    525 HG12 VAL A 277      21.259  39.119  28.570  1.00  0.00           H  
ATOM    526 HG13 VAL A 277      20.190  40.341  27.845  1.00  0.00           H  
ATOM    527 HG21 VAL A 277      22.241  42.537  27.829  1.00  0.00           H  
ATOM    528 HG22 VAL A 277      20.587  42.844  28.412  1.00  0.00           H  
ATOM    529 HG23 VAL A 277      21.988  43.260  29.418  1.00  0.00           H  
ATOM    530  N   LYS A 278      19.618  38.817  30.879  1.00  0.00           N  
ATOM    531  CA  LYS A 278      19.475  37.450  31.403  1.00  0.00           C  
ATOM    532  C   LYS A 278      19.642  36.462  30.249  1.00  0.00           C  
ATOM    533  O   LYS A 278      18.957  36.575  29.232  1.00  0.00           O  
ATOM    534  CB  LYS A 278      18.109  37.330  32.109  1.00  0.00           C  
ATOM    535  CG  LYS A 278      18.158  36.611  33.464  1.00  0.00           C  
ATOM    536  CD  LYS A 278      18.437  35.104  33.374  1.00  0.00           C  
ATOM    537  CE  LYS A 278      18.277  34.410  34.735  1.00  0.00           C  
ATOM    538  NZ  LYS A 278      16.910  34.563  35.285  1.00  0.00           N  
ATOM    539  H   LYS A 278      18.892  39.151  30.247  1.00  0.00           H  
ATOM    540  HA  LYS A 278      20.267  37.262  32.128  1.00  0.00           H  
ATOM    541  HB2 LYS A 278      17.723  38.332  32.309  1.00  0.00           H  
ATOM    542  HB3 LYS A 278      17.387  36.835  31.458  1.00  0.00           H  
ATOM    543  HG2 LYS A 278      18.922  37.067  34.090  1.00  0.00           H  
ATOM    544  HG3 LYS A 278      17.191  36.772  33.942  1.00  0.00           H  
ATOM    545  HD2 LYS A 278      17.751  34.650  32.659  1.00  0.00           H  
ATOM    546  HD3 LYS A 278      19.454  34.942  33.019  1.00  0.00           H  
ATOM    547  HE2 LYS A 278      18.492  33.345  34.605  1.00  0.00           H  
ATOM    548  HE3 LYS A 278      19.005  34.819  35.442  1.00  0.00           H  
ATOM    549  HZ1 LYS A 278      16.710  33.852  35.984  1.00  0.00           H  
ATOM    550  HZ2 LYS A 278      16.211  34.504  34.551  1.00  0.00           H  
ATOM    551  HZ3 LYS A 278      16.786  35.462  35.751  1.00  0.00           H  
ATOM    552  N   VAL A 279      20.563  35.511  30.395  1.00  0.00           N  
ATOM    553  CA  VAL A 279      21.078  34.676  29.296  1.00  0.00           C  
ATOM    554  C   VAL A 279      21.208  33.192  29.662  1.00  0.00           C  
ATOM    555  O   VAL A 279      21.559  32.859  30.797  1.00  0.00           O  
ATOM    556  CB  VAL A 279      22.372  35.312  28.732  1.00  0.00           C  
ATOM    557  CG1 VAL A 279      23.593  35.110  29.635  1.00  0.00           C  
ATOM    558  CG2 VAL A 279      22.716  34.809  27.331  1.00  0.00           C  
ATOM    559  H   VAL A 279      21.075  35.482  31.271  1.00  0.00           H  
ATOM    560  HA  VAL A 279      20.348  34.715  28.487  1.00  0.00           H  
ATOM    561  HB  VAL A 279      22.204  36.387  28.643  1.00  0.00           H  
ATOM    562 HG11 VAL A 279      23.837  34.053  29.723  1.00  0.00           H  
ATOM    563 HG12 VAL A 279      24.451  35.636  29.214  1.00  0.00           H  
ATOM    564 HG13 VAL A 279      23.387  35.522  30.621  1.00  0.00           H  
ATOM    565 HG21 VAL A 279      22.885  33.733  27.335  1.00  0.00           H  
ATOM    566 HG22 VAL A 279      21.906  35.054  26.645  1.00  0.00           H  
ATOM    567 HG23 VAL A 279      23.615  35.314  26.975  1.00  0.00           H  
ATOM    568  N   LEU A 280      20.919  32.310  28.700  1.00  0.00           N  
ATOM    569  CA  LEU A 280      21.073  30.851  28.766  1.00  0.00           C  
ATOM    570  C   LEU A 280      22.179  30.410  27.795  1.00  0.00           C  
ATOM    571  O   LEU A 280      22.304  30.972  26.707  1.00  0.00           O  
ATOM    572  CB  LEU A 280      19.710  30.204  28.435  1.00  0.00           C  
ATOM    573  CG  LEU A 280      19.711  28.684  28.167  1.00  0.00           C  
ATOM    574  CD1 LEU A 280      19.872  27.850  29.436  1.00  0.00           C  
ATOM    575  CD2 LEU A 280      18.393  28.273  27.513  1.00  0.00           C  
ATOM    576  H   LEU A 280      20.653  32.678  27.788  1.00  0.00           H  
ATOM    577  HA  LEU A 280      21.369  30.552  29.773  1.00  0.00           H  
ATOM    578  HB2 LEU A 280      19.017  30.416  29.245  1.00  0.00           H  
ATOM    579  HB3 LEU A 280      19.328  30.695  27.538  1.00  0.00           H  
ATOM    580  HG  LEU A 280      20.522  28.435  27.489  1.00  0.00           H  
ATOM    581 HD11 LEU A 280      20.821  28.078  29.911  1.00  0.00           H  
ATOM    582 HD12 LEU A 280      19.859  26.790  29.179  1.00  0.00           H  
ATOM    583 HD13 LEU A 280      19.053  28.054  30.126  1.00  0.00           H  
ATOM    584 HD21 LEU A 280      18.252  28.812  26.578  1.00  0.00           H  
ATOM    585 HD22 LEU A 280      17.559  28.491  28.181  1.00  0.00           H  
ATOM    586 HD23 LEU A 280      18.403  27.204  27.296  1.00  0.00           H  
ATOM    587  N   PHE A 281      22.971  29.408  28.175  1.00  0.00           N  
ATOM    588  CA  PHE A 281      24.096  28.901  27.383  1.00  0.00           C  
ATOM    589  C   PHE A 281      24.452  27.431  27.627  1.00  0.00           C  
ATOM    590  O   PHE A 281      24.093  26.860  28.662  1.00  0.00           O  
ATOM    591  CB  PHE A 281      25.330  29.805  27.552  1.00  0.00           C  
ATOM    592  CG  PHE A 281      25.681  30.112  28.998  1.00  0.00           C  
ATOM    593  CD1 PHE A 281      25.020  31.151  29.679  1.00  0.00           C  
ATOM    594  CD2 PHE A 281      26.630  29.328  29.683  1.00  0.00           C  
ATOM    595  CE1 PHE A 281      25.274  31.378  31.040  1.00  0.00           C  
ATOM    596  CE2 PHE A 281      26.915  29.586  31.036  1.00  0.00           C  
ATOM    597  CZ  PHE A 281      26.224  30.600  31.722  1.00  0.00           C  
ATOM    598  H   PHE A 281      22.860  29.027  29.110  1.00  0.00           H  
ATOM    599  HA  PHE A 281      23.810  28.956  26.331  1.00  0.00           H  
ATOM    600  HB2 PHE A 281      26.182  29.352  27.048  1.00  0.00           H  
ATOM    601  HB3 PHE A 281      25.128  30.751  27.050  1.00  0.00           H  
ATOM    602  HD1 PHE A 281      24.290  31.756  29.162  1.00  0.00           H  
ATOM    603  HD2 PHE A 281      27.132  28.517  29.175  1.00  0.00           H  
ATOM    604  HE1 PHE A 281      24.735  32.156  31.553  1.00  0.00           H  
ATOM    605  HE2 PHE A 281      27.643  28.980  31.558  1.00  0.00           H  
ATOM    606  HZ  PHE A 281      26.418  30.776  32.771  1.00  0.00           H  
ATOM    607  N   THR A 282      25.189  26.821  26.699  1.00  0.00           N  
ATOM    608  CA  THR A 282      25.858  25.529  26.893  1.00  0.00           C  
ATOM    609  C   THR A 282      27.331  25.799  27.220  1.00  0.00           C  
ATOM    610  O   THR A 282      28.055  26.417  26.441  1.00  0.00           O  
ATOM    611  CB  THR A 282      25.713  24.677  25.622  1.00  0.00           C  
ATOM    612  OG1 THR A 282      24.361  24.280  25.490  1.00  0.00           O  
ATOM    613  CG2 THR A 282      26.544  23.396  25.655  1.00  0.00           C  
ATOM    614  H   THR A 282      25.422  27.330  25.847  1.00  0.00           H  
ATOM    615  HA  THR A 282      25.408  24.981  27.720  1.00  0.00           H  
ATOM    616  HB  THR A 282      26.000  25.261  24.747  1.00  0.00           H  
ATOM    617  HG1 THR A 282      23.845  25.096  25.368  1.00  0.00           H  
ATOM    618 HG21 THR A 282      26.316  22.817  26.551  1.00  0.00           H  
ATOM    619 HG22 THR A 282      27.606  23.638  25.638  1.00  0.00           H  
ATOM    620 HG23 THR A 282      26.325  22.805  24.768  1.00  0.00           H  
ATOM    621  N   ILE A 283      27.788  25.311  28.372  1.00  0.00           N  
ATOM    622  CA  ILE A 283      29.207  25.092  28.687  1.00  0.00           C  
ATOM    623  C   ILE A 283      29.654  23.856  27.890  1.00  0.00           C  
ATOM    624  O   ILE A 283      28.954  22.844  27.919  1.00  0.00           O  
ATOM    625  CB  ILE A 283      29.378  24.887  30.215  1.00  0.00           C  
ATOM    626  CG1 ILE A 283      28.905  26.134  31.007  1.00  0.00           C  
ATOM    627  CG2 ILE A 283      30.820  24.511  30.600  1.00  0.00           C  
ATOM    628  CD1 ILE A 283      28.752  25.903  32.518  1.00  0.00           C  
ATOM    629  H   ILE A 283      27.126  24.821  28.964  1.00  0.00           H  
ATOM    630  HA  ILE A 283      29.795  25.954  28.371  1.00  0.00           H  
ATOM    631  HB  ILE A 283      28.744  24.047  30.504  1.00  0.00           H  
ATOM    632 HG12 ILE A 283      29.603  26.955  30.841  1.00  0.00           H  
ATOM    633 HG13 ILE A 283      27.928  26.450  30.644  1.00  0.00           H  
ATOM    634 HG21 ILE A 283      31.503  25.322  30.343  1.00  0.00           H  
ATOM    635 HG22 ILE A 283      30.879  24.311  31.671  1.00  0.00           H  
ATOM    636 HG23 ILE A 283      31.132  23.602  30.084  1.00  0.00           H  
ATOM    637 HD11 ILE A 283      28.097  25.050  32.699  1.00  0.00           H  
ATOM    638 HD12 ILE A 283      29.722  25.725  32.982  1.00  0.00           H  
ATOM    639 HD13 ILE A 283      28.310  26.789  32.974  1.00  0.00           H  
ATOM    640  N   THR A 284      30.773  23.921  27.165  1.00  0.00           N  
ATOM    641  CA  THR A 284      31.272  22.842  26.287  1.00  0.00           C  
ATOM    642  C   THR A 284      32.270  21.850  26.871  1.00  0.00           C  
ATOM    643  O   THR A 284      32.910  22.097  27.892  1.00  0.00           O  
ATOM    644  CB  THR A 284      31.686  23.294  24.878  1.00  0.00           C  
ATOM    645  OG1 THR A 284      33.066  23.571  24.793  1.00  0.00           O  
ATOM    646  CG2 THR A 284      30.907  24.471  24.311  1.00  0.00           C  
ATOM    647  H   THR A 284      31.302  24.788  27.187  1.00  0.00           H  
ATOM    648  HA  THR A 284      30.407  22.216  26.081  1.00  0.00           H  
ATOM    649  HB  THR A 284      31.505  22.446  24.224  1.00  0.00           H  
ATOM    650  HG1 THR A 284      33.377  23.031  24.042  1.00  0.00           H  
ATOM    651 HG21 THR A 284      29.845  24.233  24.350  1.00  0.00           H  
ATOM    652 HG22 THR A 284      31.199  24.619  23.273  1.00  0.00           H  
ATOM    653 HG23 THR A 284      31.104  25.374  24.882  1.00  0.00           H  
ATOM    654  N   SER A 285      32.439  20.730  26.164  1.00  0.00           N  
ATOM    655  CA  SER A 285      33.427  19.684  26.480  1.00  0.00           C  
ATOM    656  C   SER A 285      34.873  20.199  26.366  1.00  0.00           C  
ATOM    657  O   SER A 285      35.752  19.761  27.102  1.00  0.00           O  
ATOM    658  CB  SER A 285      33.249  18.491  25.530  1.00  0.00           C  
ATOM    659  OG  SER A 285      31.896  18.062  25.485  1.00  0.00           O  
ATOM    660  H   SER A 285      31.881  20.628  25.322  1.00  0.00           H  
ATOM    661  HA  SER A 285      33.272  19.340  27.503  1.00  0.00           H  
ATOM    662  HB2 SER A 285      33.566  18.773  24.524  1.00  0.00           H  
ATOM    663  HB3 SER A 285      33.874  17.668  25.874  1.00  0.00           H  
ATOM    664  HG  SER A 285      31.413  18.684  24.898  1.00  0.00           H  
ATOM    665  N   ASP A 286      35.118  21.175  25.487  1.00  0.00           N  
ATOM    666  CA  ASP A 286      36.393  21.903  25.337  1.00  0.00           C  
ATOM    667  C   ASP A 286      36.485  23.098  26.321  1.00  0.00           C  
ATOM    668  O   ASP A 286      37.354  23.964  26.194  1.00  0.00           O  
ATOM    669  CB  ASP A 286      36.495  22.365  23.872  1.00  0.00           C  
ATOM    670  CG  ASP A 286      37.847  22.946  23.450  1.00  0.00           C  
ATOM    671  OD1 ASP A 286      37.843  23.826  22.554  1.00  0.00           O  
ATOM    672  OD2 ASP A 286      38.914  22.503  23.942  1.00  0.00           O  
ATOM    673  H   ASP A 286      34.348  21.451  24.885  1.00  0.00           H  
ATOM    674  HA  ASP A 286      37.219  21.225  25.556  1.00  0.00           H  
ATOM    675  HB2 ASP A 286      36.301  21.514  23.223  1.00  0.00           H  
ATOM    676  HB3 ASP A 286      35.718  23.109  23.689  1.00  0.00           H  
ATOM    677  N   GLY A 287      35.552  23.200  27.276  1.00  0.00           N  
ATOM    678  CA  GLY A 287      35.525  24.239  28.308  1.00  0.00           C  
ATOM    679  C   GLY A 287      35.131  25.628  27.798  1.00  0.00           C  
ATOM    680  O   GLY A 287      35.394  26.616  28.483  1.00  0.00           O  
ATOM    681  H   GLY A 287      34.806  22.511  27.290  1.00  0.00           H  
ATOM    682  HA2 GLY A 287      34.802  23.947  29.069  1.00  0.00           H  
ATOM    683  HA3 GLY A 287      36.509  24.309  28.772  1.00  0.00           H  
ATOM    684  N   ARG A 288      34.556  25.725  26.593  1.00  0.00           N  
ATOM    685  CA  ARG A 288      34.055  26.974  25.993  1.00  0.00           C  
ATOM    686  C   ARG A 288      32.620  27.277  26.429  1.00  0.00           C  
ATOM    687  O   ARG A 288      31.983  26.476  27.109  1.00  0.00           O  
ATOM    688  CB  ARG A 288      34.155  26.886  24.457  1.00  0.00           C  
ATOM    689  CG  ARG A 288      35.604  26.779  23.975  1.00  0.00           C  
ATOM    690  CD  ARG A 288      35.732  26.701  22.448  1.00  0.00           C  
ATOM    691  NE  ARG A 288      35.479  25.345  21.929  1.00  0.00           N  
ATOM    692  CZ  ARG A 288      34.378  24.885  21.357  1.00  0.00           C  
ATOM    693  NH1 ARG A 288      33.282  25.576  21.249  1.00  0.00           N  
ATOM    694  NH2 ARG A 288      34.347  23.684  20.868  1.00  0.00           N  
ATOM    695  H   ARG A 288      34.333  24.857  26.118  1.00  0.00           H  
ATOM    696  HA  ARG A 288      34.667  27.811  26.337  1.00  0.00           H  
ATOM    697  HB2 ARG A 288      33.580  26.034  24.099  1.00  0.00           H  
ATOM    698  HB3 ARG A 288      33.732  27.791  24.026  1.00  0.00           H  
ATOM    699  HG2 ARG A 288      36.131  27.669  24.317  1.00  0.00           H  
ATOM    700  HG3 ARG A 288      36.071  25.898  24.415  1.00  0.00           H  
ATOM    701  HD2 ARG A 288      35.080  27.437  21.982  1.00  0.00           H  
ATOM    702  HD3 ARG A 288      36.755  26.968  22.182  1.00  0.00           H  
ATOM    703  HE  ARG A 288      36.269  24.706  21.975  1.00  0.00           H  
ATOM    704 HH11 ARG A 288      33.249  26.547  21.532  1.00  0.00           H  
ATOM    705 HH12 ARG A 288      32.463  25.153  20.820  1.00  0.00           H  
ATOM    706 HH21 ARG A 288      35.170  23.108  20.848  1.00  0.00           H  
ATOM    707 HH22 ARG A 288      33.497  23.325  20.453  1.00  0.00           H  
ATOM    708  N   ILE A 289      32.093  28.414  25.982  1.00  0.00           N  
ATOM    709  CA  ILE A 289      30.658  28.715  25.957  1.00  0.00           C  
ATOM    710  C   ILE A 289      30.154  28.646  24.503  1.00  0.00           C  
ATOM    711  O   ILE A 289      30.823  29.123  23.581  1.00  0.00           O  
ATOM    712  CB  ILE A 289      30.373  30.086  26.614  1.00  0.00           C  
ATOM    713  CG1 ILE A 289      31.121  30.340  27.948  1.00  0.00           C  
ATOM    714  CG2 ILE A 289      28.863  30.254  26.825  1.00  0.00           C  
ATOM    715  CD1 ILE A 289      30.785  29.363  29.086  1.00  0.00           C  
ATOM    716  H   ILE A 289      32.703  29.045  25.475  1.00  0.00           H  
ATOM    717  HA  ILE A 289      30.126  27.953  26.528  1.00  0.00           H  
ATOM    718  HB  ILE A 289      30.696  30.860  25.916  1.00  0.00           H  
ATOM    719 HG12 ILE A 289      32.196  30.307  27.771  1.00  0.00           H  
ATOM    720 HG13 ILE A 289      30.892  31.350  28.289  1.00  0.00           H  
ATOM    721 HG21 ILE A 289      28.349  30.207  25.869  1.00  0.00           H  
ATOM    722 HG22 ILE A 289      28.486  29.452  27.457  1.00  0.00           H  
ATOM    723 HG23 ILE A 289      28.652  31.215  27.292  1.00  0.00           H  
ATOM    724 HD11 ILE A 289      30.949  28.335  28.768  1.00  0.00           H  
ATOM    725 HD12 ILE A 289      31.427  29.574  29.941  1.00  0.00           H  
ATOM    726 HD13 ILE A 289      29.747  29.483  29.394  1.00  0.00           H  
ATOM    727  N   ASP A 290      28.977  28.068  24.276  1.00  0.00           N  
ATOM    728  CA  ASP A 290      28.328  27.954  22.960  1.00  0.00           C  
ATOM    729  C   ASP A 290      26.792  27.937  23.141  1.00  0.00           C  
ATOM    730  O   ASP A 290      26.281  27.867  24.261  1.00  0.00           O  
ATOM    731  CB  ASP A 290      28.830  26.665  22.274  1.00  0.00           C  
ATOM    732  CG  ASP A 290      28.467  26.561  20.787  1.00  0.00           C  
ATOM    733  OD1 ASP A 290      28.163  27.598  20.150  1.00  0.00           O  
ATOM    734  OD2 ASP A 290      28.504  25.436  20.235  1.00  0.00           O  
ATOM    735  H   ASP A 290      28.486  27.653  25.066  1.00  0.00           H  
ATOM    736  HA  ASP A 290      28.591  28.816  22.347  1.00  0.00           H  
ATOM    737  HB2 ASP A 290      29.918  26.631  22.345  1.00  0.00           H  
ATOM    738  HB3 ASP A 290      28.429  25.800  22.805  1.00  0.00           H  
ATOM    739  N   ASP A 291      26.036  28.030  22.042  1.00  0.00           N  
ATOM    740  CA  ASP A 291      24.563  27.996  22.048  1.00  0.00           C  
ATOM    741  C   ASP A 291      23.858  29.055  22.932  1.00  0.00           C  
ATOM    742  O   ASP A 291      22.772  28.834  23.484  1.00  0.00           O  
ATOM    743  CB  ASP A 291      24.033  26.545  22.139  1.00  0.00           C  
ATOM    744  CG  ASP A 291      24.176  25.717  20.852  1.00  0.00           C  
ATOM    745  OD1 ASP A 291      24.618  26.251  19.805  1.00  0.00           O  
ATOM    746  OD2 ASP A 291      23.802  24.517  20.877  1.00  0.00           O  
ATOM    747  H   ASP A 291      26.512  28.072  21.147  1.00  0.00           H  
ATOM    748  HA  ASP A 291      24.278  28.334  21.051  1.00  0.00           H  
ATOM    749  HB2 ASP A 291      24.541  26.027  22.954  1.00  0.00           H  
ATOM    750  HB3 ASP A 291      22.974  26.568  22.386  1.00  0.00           H  
ATOM    751  N   ILE A 292      24.525  30.207  23.081  1.00  0.00           N  
ATOM    752  CA  ILE A 292      24.136  31.366  23.899  1.00  0.00           C  
ATOM    753  C   ILE A 292      22.856  31.996  23.332  1.00  0.00           C  
ATOM    754  O   ILE A 292      22.780  32.207  22.118  1.00  0.00           O  
ATOM    755  CB  ILE A 292      25.281  32.417  23.944  1.00  0.00           C  
ATOM    756  CG1 ILE A 292      26.645  31.827  24.376  1.00  0.00           C  
ATOM    757  CG2 ILE A 292      24.921  33.592  24.872  1.00  0.00           C  
ATOM    758  CD1 ILE A 292      27.849  32.701  23.991  1.00  0.00           C  
ATOM    759  H   ILE A 292      25.385  30.291  22.558  1.00  0.00           H  
ATOM    760  HA  ILE A 292      23.942  31.020  24.912  1.00  0.00           H  
ATOM    761  HB  ILE A 292      25.399  32.816  22.936  1.00  0.00           H  
ATOM    762 HG12 ILE A 292      26.642  31.679  25.455  1.00  0.00           H  
ATOM    763 HG13 ILE A 292      26.807  30.859  23.906  1.00  0.00           H  
ATOM    764 HG21 ILE A 292      24.022  34.101  24.522  1.00  0.00           H  
ATOM    765 HG22 ILE A 292      24.760  33.226  25.885  1.00  0.00           H  
ATOM    766 HG23 ILE A 292      25.723  34.328  24.891  1.00  0.00           H  
ATOM    767 HD11 ILE A 292      28.772  32.188  24.264  1.00  0.00           H  
ATOM    768 HD12 ILE A 292      27.852  32.879  22.916  1.00  0.00           H  
ATOM    769 HD13 ILE A 292      27.816  33.655  24.514  1.00  0.00           H  
ATOM    770  N   GLN A 293      21.871  32.304  24.181  1.00  0.00           N  
ATOM    771  CA  GLN A 293      20.580  32.893  23.789  1.00  0.00           C  
ATOM    772  C   GLN A 293      19.913  33.681  24.932  1.00  0.00           C  
ATOM    773  O   GLN A 293      20.046  33.330  26.108  1.00  0.00           O  
ATOM    774  CB  GLN A 293      19.646  31.785  23.274  1.00  0.00           C  
ATOM    775  CG  GLN A 293      19.251  30.746  24.335  1.00  0.00           C  
ATOM    776  CD  GLN A 293      18.767  29.454  23.693  1.00  0.00           C  
ATOM    777  OE1 GLN A 293      17.592  29.293  23.382  1.00  0.00           O  
ATOM    778  NE2 GLN A 293      19.653  28.562  23.308  1.00  0.00           N  
ATOM    779  H   GLN A 293      21.992  32.056  25.159  1.00  0.00           H  
ATOM    780  HA  GLN A 293      20.755  33.590  22.968  1.00  0.00           H  
ATOM    781  HB2 GLN A 293      18.741  32.235  22.863  1.00  0.00           H  
ATOM    782  HB3 GLN A 293      20.156  31.271  22.465  1.00  0.00           H  
ATOM    783  HG2 GLN A 293      20.107  30.508  24.966  1.00  0.00           H  
ATOM    784  HG3 GLN A 293      18.464  31.156  24.969  1.00  0.00           H  
ATOM    785 HE21 GLN A 293      20.644  28.727  23.443  1.00  0.00           H  
ATOM    786 HE22 GLN A 293      19.305  27.684  22.934  1.00  0.00           H  
ATOM    787  N   VAL A 294      19.186  34.751  24.591  1.00  0.00           N  
ATOM    788  CA  VAL A 294      18.579  35.682  25.559  1.00  0.00           C  
ATOM    789  C   VAL A 294      17.222  35.258  26.138  1.00  0.00           C  
ATOM    790  O   VAL A 294      16.356  34.751  25.414  1.00  0.00           O  
ATOM    791  CB  VAL A 294      18.616  37.137  25.040  1.00  0.00           C  
ATOM    792  CG1 VAL A 294      17.343  37.554  24.293  1.00  0.00           C  
ATOM    793  CG2 VAL A 294      18.846  38.135  26.178  1.00  0.00           C  
ATOM    794  H   VAL A 294      19.097  34.975  23.605  1.00  0.00           H  
ATOM    795  HA  VAL A 294      19.261  35.675  26.410  1.00  0.00           H  
ATOM    796  HB  VAL A 294      19.461  37.237  24.356  1.00  0.00           H  
ATOM    797 HG11 VAL A 294      16.493  37.612  24.974  1.00  0.00           H  
ATOM    798 HG12 VAL A 294      17.494  38.534  23.842  1.00  0.00           H  
ATOM    799 HG13 VAL A 294      17.122  36.835  23.506  1.00  0.00           H  
ATOM    800 HG21 VAL A 294      18.000  38.142  26.862  1.00  0.00           H  
ATOM    801 HG22 VAL A 294      19.753  37.874  26.723  1.00  0.00           H  
ATOM    802 HG23 VAL A 294      18.976  39.132  25.758  1.00  0.00           H  
ATOM    803  N   LEU A 295      17.028  35.508  27.437  1.00  0.00           N  
ATOM    804  CA  LEU A 295      15.784  35.285  28.190  1.00  0.00           C  
ATOM    805  C   LEU A 295      15.100  36.595  28.633  1.00  0.00           C  
ATOM    806  O   LEU A 295      13.888  36.615  28.840  1.00  0.00           O  
ATOM    807  CB  LEU A 295      16.086  34.408  29.421  1.00  0.00           C  
ATOM    808  CG  LEU A 295      16.704  33.024  29.139  1.00  0.00           C  
ATOM    809  CD1 LEU A 295      16.985  32.339  30.479  1.00  0.00           C  
ATOM    810  CD2 LEU A 295      15.777  32.120  28.325  1.00  0.00           C  
ATOM    811  H   LEU A 295      17.808  35.902  27.953  1.00  0.00           H  
ATOM    812  HA  LEU A 295      15.068  34.757  27.562  1.00  0.00           H  
ATOM    813  HB2 LEU A 295      16.764  34.957  30.074  1.00  0.00           H  
ATOM    814  HB3 LEU A 295      15.153  34.262  29.968  1.00  0.00           H  
ATOM    815  HG  LEU A 295      17.647  33.139  28.601  1.00  0.00           H  
ATOM    816 HD11 LEU A 295      17.311  31.314  30.319  1.00  0.00           H  
ATOM    817 HD12 LEU A 295      16.078  32.316  31.084  1.00  0.00           H  
ATOM    818 HD13 LEU A 295      17.765  32.878  31.012  1.00  0.00           H  
ATOM    819 HD21 LEU A 295      16.236  31.141  28.194  1.00  0.00           H  
ATOM    820 HD22 LEU A 295      15.607  32.550  27.338  1.00  0.00           H  
ATOM    821 HD23 LEU A 295      14.822  32.002  28.838  1.00  0.00           H  
ATOM    822  N   GLU A 296      15.865  37.678  28.799  1.00  0.00           N  
ATOM    823  CA  GLU A 296      15.400  39.035  29.137  1.00  0.00           C  
ATOM    824  C   GLU A 296      16.501  40.057  28.802  1.00  0.00           C  
ATOM    825  O   GLU A 296      17.681  39.782  29.036  1.00  0.00           O  
ATOM    826  CB  GLU A 296      14.962  39.077  30.620  1.00  0.00           C  
ATOM    827  CG  GLU A 296      15.021  40.443  31.330  1.00  0.00           C  
ATOM    828  CD  GLU A 296      14.206  40.444  32.633  1.00  0.00           C  
ATOM    829  OE1 GLU A 296      14.732  40.857  33.696  1.00  0.00           O  
ATOM    830  OE2 GLU A 296      13.024  40.024  32.613  1.00  0.00           O  
ATOM    831  H   GLU A 296      16.863  37.570  28.673  1.00  0.00           H  
ATOM    832  HA  GLU A 296      14.531  39.279  28.523  1.00  0.00           H  
ATOM    833  HB2 GLU A 296      13.941  38.698  30.657  1.00  0.00           H  
ATOM    834  HB3 GLU A 296      15.578  38.389  31.197  1.00  0.00           H  
ATOM    835  HG2 GLU A 296      16.064  40.696  31.536  1.00  0.00           H  
ATOM    836  HG3 GLU A 296      14.610  41.206  30.669  1.00  0.00           H  
ATOM    837  N   SER A 297      16.151  41.231  28.265  1.00  0.00           N  
ATOM    838  CA  SER A 297      17.122  42.276  27.910  1.00  0.00           C  
ATOM    839  C   SER A 297      16.559  43.669  28.180  1.00  0.00           C  
ATOM    840  O   SER A 297      15.422  43.989  27.831  1.00  0.00           O  
ATOM    841  CB  SER A 297      17.622  42.131  26.465  1.00  0.00           C  
ATOM    842  OG  SER A 297      16.601  42.331  25.507  1.00  0.00           O  
ATOM    843  H   SER A 297      15.166  41.461  28.162  1.00  0.00           H  
ATOM    844  HA  SER A 297      17.995  42.160  28.553  1.00  0.00           H  
ATOM    845  HB2 SER A 297      18.408  42.868  26.293  1.00  0.00           H  
ATOM    846  HB3 SER A 297      18.051  41.138  26.332  1.00  0.00           H  
ATOM    847  HG  SER A 297      16.044  41.526  25.468  1.00  0.00           H  
ATOM    848  N   VAL A 298      17.352  44.488  28.868  1.00  0.00           N  
ATOM    849  CA  VAL A 298      16.914  45.735  29.499  1.00  0.00           C  
ATOM    850  C   VAL A 298      17.973  46.832  29.336  1.00  0.00           C  
ATOM    851  O   VAL A 298      19.122  46.599  29.714  1.00  0.00           O  
ATOM    852  CB  VAL A 298      16.609  45.516  30.996  1.00  0.00           C  
ATOM    853  CG1 VAL A 298      15.924  46.741  31.606  1.00  0.00           C  
ATOM    854  CG2 VAL A 298      15.727  44.292  31.290  1.00  0.00           C  
ATOM    855  H   VAL A 298      18.251  44.132  29.175  1.00  0.00           H  
ATOM    856  HA  VAL A 298      15.984  46.044  29.029  1.00  0.00           H  
ATOM    857  HB  VAL A 298      17.560  45.361  31.503  1.00  0.00           H  
ATOM    858 HG11 VAL A 298      14.971  46.914  31.107  1.00  0.00           H  
ATOM    859 HG12 VAL A 298      15.740  46.570  32.667  1.00  0.00           H  
ATOM    860 HG13 VAL A 298      16.554  47.624  31.508  1.00  0.00           H  
ATOM    861 HG21 VAL A 298      14.793  44.363  30.736  1.00  0.00           H  
ATOM    862 HG22 VAL A 298      16.247  43.375  31.015  1.00  0.00           H  
ATOM    863 HG23 VAL A 298      15.499  44.244  32.353  1.00  0.00           H  
ATOM    864  N   PRO A 299      17.634  48.025  28.810  1.00  0.00           N  
ATOM    865  CA  PRO A 299      16.356  48.395  28.189  1.00  0.00           C  
ATOM    866  C   PRO A 299      16.186  47.835  26.761  1.00  0.00           C  
ATOM    867  O   PRO A 299      15.112  47.971  26.172  1.00  0.00           O  
ATOM    868  CB  PRO A 299      16.390  49.925  28.174  1.00  0.00           C  
ATOM    869  CG  PRO A 299      17.867  50.234  27.936  1.00  0.00           C  
ATOM    870  CD  PRO A 299      18.563  49.145  28.748  1.00  0.00           C  
ATOM    871  HA  PRO A 299      15.510  48.073  28.797  1.00  0.00           H  
ATOM    872  HB2 PRO A 299      15.755  50.351  27.399  1.00  0.00           H  
ATOM    873  HB3 PRO A 299      16.091  50.304  29.153  1.00  0.00           H  
ATOM    874  HG2 PRO A 299      18.106  50.120  26.877  1.00  0.00           H  
ATOM    875  HG3 PRO A 299      18.136  51.230  28.285  1.00  0.00           H  
ATOM    876  HD2 PRO A 299      19.502  48.859  28.273  1.00  0.00           H  
ATOM    877  HD3 PRO A 299      18.747  49.504  29.759  1.00  0.00           H  
ATOM    878  N   SER A 300      17.240  47.258  26.175  1.00  0.00           N  
ATOM    879  CA  SER A 300      17.319  46.858  24.763  1.00  0.00           C  
ATOM    880  C   SER A 300      18.470  45.867  24.520  1.00  0.00           C  
ATOM    881  O   SER A 300      19.282  45.597  25.413  1.00  0.00           O  
ATOM    882  CB  SER A 300      17.547  48.112  23.903  1.00  0.00           C  
ATOM    883  OG  SER A 300      18.835  48.639  24.160  1.00  0.00           O  
ATOM    884  H   SER A 300      18.100  47.182  26.699  1.00  0.00           H  
ATOM    885  HA  SER A 300      16.384  46.388  24.462  1.00  0.00           H  
ATOM    886  HB2 SER A 300      17.465  47.856  22.846  1.00  0.00           H  
ATOM    887  HB3 SER A 300      16.789  48.861  24.137  1.00  0.00           H  
ATOM    888  HG  SER A 300      18.877  49.546  23.785  1.00  0.00           H  
ATOM    889  N   ARG A 301      18.596  45.368  23.281  1.00  0.00           N  
ATOM    890  CA  ARG A 301      19.700  44.496  22.837  1.00  0.00           C  
ATOM    891  C   ARG A 301      21.102  45.133  22.879  1.00  0.00           C  
ATOM    892  O   ARG A 301      22.085  44.421  22.680  1.00  0.00           O  
ATOM    893  CB  ARG A 301      19.402  43.919  21.441  1.00  0.00           C  
ATOM    894  CG  ARG A 301      19.462  44.955  20.299  1.00  0.00           C  
ATOM    895  CD  ARG A 301      19.328  44.302  18.915  1.00  0.00           C  
ATOM    896  NE  ARG A 301      20.414  43.333  18.656  1.00  0.00           N  
ATOM    897  CZ  ARG A 301      21.453  43.481  17.856  1.00  0.00           C  
ATOM    898  NH1 ARG A 301      21.689  44.567  17.193  1.00  0.00           N  
ATOM    899  NH2 ARG A 301      22.316  42.524  17.716  1.00  0.00           N  
ATOM    900  H   ARG A 301      17.828  45.527  22.634  1.00  0.00           H  
ATOM    901  HA  ARG A 301      19.726  43.661  23.532  1.00  0.00           H  
ATOM    902  HB2 ARG A 301      20.131  43.130  21.252  1.00  0.00           H  
ATOM    903  HB3 ARG A 301      18.415  43.454  21.450  1.00  0.00           H  
ATOM    904  HG2 ARG A 301      18.656  45.678  20.425  1.00  0.00           H  
ATOM    905  HG3 ARG A 301      20.411  45.490  20.328  1.00  0.00           H  
ATOM    906  HD2 ARG A 301      18.365  43.794  18.859  1.00  0.00           H  
ATOM    907  HD3 ARG A 301      19.323  45.087  18.156  1.00  0.00           H  
ATOM    908  HE  ARG A 301      20.344  42.421  19.097  1.00  0.00           H  
ATOM    909 HH11 ARG A 301      21.131  45.396  17.351  1.00  0.00           H  
ATOM    910 HH12 ARG A 301      22.498  44.594  16.584  1.00  0.00           H  
ATOM    911 HH21 ARG A 301      22.189  41.687  18.277  1.00  0.00           H  
ATOM    912 HH22 ARG A 301      23.110  42.660  17.105  1.00  0.00           H  
ATOM    913  N   MET A 302      21.205  46.437  23.169  1.00  0.00           N  
ATOM    914  CA  MET A 302      22.453  47.214  23.274  1.00  0.00           C  
ATOM    915  C   MET A 302      23.548  46.497  24.080  1.00  0.00           C  
ATOM    916  O   MET A 302      24.706  46.448  23.662  1.00  0.00           O  
ATOM    917  CB  MET A 302      22.095  48.568  23.920  1.00  0.00           C  
ATOM    918  CG  MET A 302      23.287  49.480  24.240  1.00  0.00           C  
ATOM    919  SD  MET A 302      24.248  50.044  22.811  1.00  0.00           S  
ATOM    920  CE  MET A 302      23.028  51.117  22.002  1.00  0.00           C  
ATOM    921  H   MET A 302      20.341  46.940  23.324  1.00  0.00           H  
ATOM    922  HA  MET A 302      22.844  47.398  22.272  1.00  0.00           H  
ATOM    923  HB2 MET A 302      21.405  49.100  23.268  1.00  0.00           H  
ATOM    924  HB3 MET A 302      21.575  48.377  24.860  1.00  0.00           H  
ATOM    925  HG2 MET A 302      22.908  50.360  24.759  1.00  0.00           H  
ATOM    926  HG3 MET A 302      23.955  48.963  24.928  1.00  0.00           H  
ATOM    927  HE1 MET A 302      23.431  51.479  21.058  1.00  0.00           H  
ATOM    928  HE2 MET A 302      22.116  50.562  21.792  1.00  0.00           H  
ATOM    929  HE3 MET A 302      22.796  51.965  22.646  1.00  0.00           H  
ATOM    930  N   PHE A 303      23.157  45.918  25.220  1.00  0.00           N  
ATOM    931  CA  PHE A 303      24.016  45.119  26.096  1.00  0.00           C  
ATOM    932  C   PHE A 303      24.146  43.631  25.706  1.00  0.00           C  
ATOM    933  O   PHE A 303      25.226  43.049  25.798  1.00  0.00           O  
ATOM    934  CB  PHE A 303      23.518  45.281  27.539  1.00  0.00           C  
ATOM    935  CG  PHE A 303      23.641  46.681  28.122  1.00  0.00           C  
ATOM    936  CD1 PHE A 303      24.907  47.244  28.373  1.00  0.00           C  
ATOM    937  CD2 PHE A 303      22.480  47.413  28.444  1.00  0.00           C  
ATOM    938  CE1 PHE A 303      25.009  48.525  28.948  1.00  0.00           C  
ATOM    939  CE2 PHE A 303      22.585  48.695  29.014  1.00  0.00           C  
ATOM    940  CZ  PHE A 303      23.850  49.252  29.267  1.00  0.00           C  
ATOM    941  H   PHE A 303      22.192  46.042  25.490  1.00  0.00           H  
ATOM    942  HA  PHE A 303      25.027  45.528  26.051  1.00  0.00           H  
ATOM    943  HB2 PHE A 303      22.475  44.968  27.585  1.00  0.00           H  
ATOM    944  HB3 PHE A 303      24.089  44.606  28.175  1.00  0.00           H  
ATOM    945  HD1 PHE A 303      25.803  46.679  28.154  1.00  0.00           H  
ATOM    946  HD2 PHE A 303      21.500  46.988  28.270  1.00  0.00           H  
ATOM    947  HE1 PHE A 303      25.980  48.939  29.177  1.00  0.00           H  
ATOM    948  HE2 PHE A 303      21.693  49.247  29.276  1.00  0.00           H  
ATOM    949  HZ  PHE A 303      23.929  50.230  29.721  1.00  0.00           H  
ATOM    950  N   ASP A 304      23.055  43.021  25.226  1.00  0.00           N  
ATOM    951  CA  ASP A 304      22.991  41.623  24.758  1.00  0.00           C  
ATOM    952  C   ASP A 304      24.060  41.243  23.726  1.00  0.00           C  
ATOM    953  O   ASP A 304      24.775  40.249  23.894  1.00  0.00           O  
ATOM    954  CB  ASP A 304      21.548  41.295  24.311  1.00  0.00           C  
ATOM    955  CG  ASP A 304      21.387  40.126  23.327  1.00  0.00           C  
ATOM    956  OD1 ASP A 304      21.825  38.998  23.639  1.00  0.00           O  
ATOM    957  OD2 ASP A 304      20.792  40.334  22.245  1.00  0.00           O  
ATOM    958  H   ASP A 304      22.228  43.584  25.103  1.00  0.00           H  
ATOM    959  HA  ASP A 304      23.198  40.984  25.617  1.00  0.00           H  
ATOM    960  HB2 ASP A 304      20.935  41.111  25.194  1.00  0.00           H  
ATOM    961  HB3 ASP A 304      21.149  42.177  23.820  1.00  0.00           H  
ATOM    962  N   ARG A 305      24.231  42.110  22.720  1.00  0.00           N  
ATOM    963  CA  ARG A 305      25.244  41.990  21.661  1.00  0.00           C  
ATOM    964  C   ARG A 305      26.680  41.926  22.200  1.00  0.00           C  
ATOM    965  O   ARG A 305      27.493  41.179  21.665  1.00  0.00           O  
ATOM    966  CB  ARG A 305      25.003  43.138  20.659  1.00  0.00           C  
ATOM    967  CG  ARG A 305      25.949  43.174  19.445  1.00  0.00           C  
ATOM    968  CD  ARG A 305      27.164  44.082  19.671  1.00  0.00           C  
ATOM    969  NE  ARG A 305      28.017  44.148  18.474  1.00  0.00           N  
ATOM    970  CZ  ARG A 305      29.237  44.645  18.423  1.00  0.00           C  
ATOM    971  NH1 ARG A 305      29.809  45.246  19.423  1.00  0.00           N  
ATOM    972  NH2 ARG A 305      29.940  44.540  17.338  1.00  0.00           N  
ATOM    973  H   ARG A 305      23.594  42.903  22.682  1.00  0.00           H  
ATOM    974  HA  ARG A 305      25.080  41.049  21.136  1.00  0.00           H  
ATOM    975  HB2 ARG A 305      23.986  43.028  20.276  1.00  0.00           H  
ATOM    976  HB3 ARG A 305      25.046  44.097  21.180  1.00  0.00           H  
ATOM    977  HG2 ARG A 305      26.276  42.163  19.196  1.00  0.00           H  
ATOM    978  HG3 ARG A 305      25.392  43.568  18.592  1.00  0.00           H  
ATOM    979  HD2 ARG A 305      26.818  45.088  19.916  1.00  0.00           H  
ATOM    980  HD3 ARG A 305      27.750  43.700  20.507  1.00  0.00           H  
ATOM    981  HE  ARG A 305      27.670  43.747  17.611  1.00  0.00           H  
ATOM    982 HH11 ARG A 305      29.319  45.386  20.302  1.00  0.00           H  
ATOM    983 HH12 ARG A 305      30.764  45.560  19.298  1.00  0.00           H  
ATOM    984 HH21 ARG A 305      29.539  44.086  16.525  1.00  0.00           H  
ATOM    985 HH22 ARG A 305      30.889  44.895  17.355  1.00  0.00           H  
ATOM    986  N   GLU A 306      26.993  42.648  23.278  1.00  0.00           N  
ATOM    987  CA  GLU A 306      28.327  42.612  23.903  1.00  0.00           C  
ATOM    988  C   GLU A 306      28.535  41.366  24.777  1.00  0.00           C  
ATOM    989  O   GLU A 306      29.626  40.791  24.774  1.00  0.00           O  
ATOM    990  CB  GLU A 306      28.575  43.874  24.751  1.00  0.00           C  
ATOM    991  CG  GLU A 306      28.311  45.202  24.026  1.00  0.00           C  
ATOM    992  CD  GLU A 306      29.039  45.362  22.686  1.00  0.00           C  
ATOM    993  OE1 GLU A 306      30.099  44.748  22.440  1.00  0.00           O  
ATOM    994  OE2 GLU A 306      28.566  46.151  21.835  1.00  0.00           O  
ATOM    995  H   GLU A 306      26.265  43.190  23.721  1.00  0.00           H  
ATOM    996  HA  GLU A 306      29.082  42.571  23.116  1.00  0.00           H  
ATOM    997  HB2 GLU A 306      27.938  43.840  25.636  1.00  0.00           H  
ATOM    998  HB3 GLU A 306      29.612  43.860  25.092  1.00  0.00           H  
ATOM    999  HG2 GLU A 306      27.239  45.295  23.858  1.00  0.00           H  
ATOM   1000  HG3 GLU A 306      28.603  46.020  24.686  1.00  0.00           H  
ATOM   1001  N   VAL A 307      27.498  40.918  25.499  1.00  0.00           N  
ATOM   1002  CA  VAL A 307      27.554  39.745  26.397  1.00  0.00           C  
ATOM   1003  C   VAL A 307      27.830  38.473  25.588  1.00  0.00           C  
ATOM   1004  O   VAL A 307      28.766  37.738  25.915  1.00  0.00           O  
ATOM   1005  CB  VAL A 307      26.237  39.617  27.196  1.00  0.00           C  
ATOM   1006  CG1 VAL A 307      26.093  38.274  27.924  1.00  0.00           C  
ATOM   1007  CG2 VAL A 307      26.146  40.722  28.254  1.00  0.00           C  
ATOM   1008  H   VAL A 307      26.633  41.451  25.459  1.00  0.00           H  
ATOM   1009  HA  VAL A 307      28.376  39.866  27.101  1.00  0.00           H  
ATOM   1010  HB  VAL A 307      25.394  39.728  26.515  1.00  0.00           H  
ATOM   1011 HG11 VAL A 307      25.199  38.284  28.547  1.00  0.00           H  
ATOM   1012 HG12 VAL A 307      25.980  37.462  27.204  1.00  0.00           H  
ATOM   1013 HG13 VAL A 307      26.968  38.088  28.545  1.00  0.00           H  
ATOM   1014 HG21 VAL A 307      25.180  40.667  28.756  1.00  0.00           H  
ATOM   1015 HG22 VAL A 307      26.939  40.602  28.992  1.00  0.00           H  
ATOM   1016 HG23 VAL A 307      26.236  41.701  27.786  1.00  0.00           H  
ATOM   1017  N   ARG A 308      27.090  38.229  24.494  1.00  0.00           N  
ATOM   1018  CA  ARG A 308      27.280  37.028  23.651  1.00  0.00           C  
ATOM   1019  C   ARG A 308      28.648  36.981  22.965  1.00  0.00           C  
ATOM   1020  O   ARG A 308      29.133  35.899  22.638  1.00  0.00           O  
ATOM   1021  CB  ARG A 308      26.140  36.892  22.625  1.00  0.00           C  
ATOM   1022  CG  ARG A 308      26.070  38.034  21.594  1.00  0.00           C  
ATOM   1023  CD  ARG A 308      24.878  37.875  20.646  1.00  0.00           C  
ATOM   1024  NE  ARG A 308      25.079  36.735  19.736  1.00  0.00           N  
ATOM   1025  CZ  ARG A 308      24.317  35.677  19.543  1.00  0.00           C  
ATOM   1026  NH1 ARG A 308      23.198  35.461  20.171  1.00  0.00           N  
ATOM   1027  NH2 ARG A 308      24.723  34.798  18.682  1.00  0.00           N  
ATOM   1028  H   ARG A 308      26.341  38.877  24.270  1.00  0.00           H  
ATOM   1029  HA  ARG A 308      27.245  36.152  24.300  1.00  0.00           H  
ATOM   1030  HB2 ARG A 308      26.278  35.949  22.094  1.00  0.00           H  
ATOM   1031  HB3 ARG A 308      25.192  36.838  23.160  1.00  0.00           H  
ATOM   1032  HG2 ARG A 308      25.973  38.983  22.110  1.00  0.00           H  
ATOM   1033  HG3 ARG A 308      26.985  38.057  21.003  1.00  0.00           H  
ATOM   1034  HD2 ARG A 308      23.970  37.762  21.236  1.00  0.00           H  
ATOM   1035  HD3 ARG A 308      24.782  38.784  20.048  1.00  0.00           H  
ATOM   1036  HE  ARG A 308      25.877  36.779  19.112  1.00  0.00           H  
ATOM   1037 HH11 ARG A 308      22.825  36.158  20.806  1.00  0.00           H  
ATOM   1038 HH12 ARG A 308      22.632  34.652  19.938  1.00  0.00           H  
ATOM   1039 HH21 ARG A 308      25.613  34.962  18.222  1.00  0.00           H  
ATOM   1040 HH22 ARG A 308      24.172  33.978  18.468  1.00  0.00           H  
ATOM   1041  N   GLN A 309      29.277  38.138  22.758  1.00  0.00           N  
ATOM   1042  CA  GLN A 309      30.630  38.248  22.211  1.00  0.00           C  
ATOM   1043  C   GLN A 309      31.724  38.125  23.292  1.00  0.00           C  
ATOM   1044  O   GLN A 309      32.775  37.548  23.015  1.00  0.00           O  
ATOM   1045  CB  GLN A 309      30.739  39.549  21.402  1.00  0.00           C  
ATOM   1046  CG  GLN A 309      29.892  39.491  20.114  1.00  0.00           C  
ATOM   1047  CD  GLN A 309      29.926  40.771  19.281  1.00  0.00           C  
ATOM   1048  OE1 GLN A 309      30.715  41.684  19.498  1.00  0.00           O  
ATOM   1049  NE2 GLN A 309      29.100  40.864  18.263  1.00  0.00           N  
ATOM   1050  H   GLN A 309      28.803  38.988  23.028  1.00  0.00           H  
ATOM   1051  HA  GLN A 309      30.789  37.420  21.518  1.00  0.00           H  
ATOM   1052  HB2 GLN A 309      30.399  40.378  22.022  1.00  0.00           H  
ATOM   1053  HB3 GLN A 309      31.783  39.714  21.129  1.00  0.00           H  
ATOM   1054  HG2 GLN A 309      30.246  38.671  19.490  1.00  0.00           H  
ATOM   1055  HG3 GLN A 309      28.854  39.291  20.369  1.00  0.00           H  
ATOM   1056 HE21 GLN A 309      28.427  40.129  18.080  1.00  0.00           H  
ATOM   1057 HE22 GLN A 309      29.152  41.672  17.665  1.00  0.00           H  
ATOM   1058  N   ALA A 310      31.480  38.575  24.528  1.00  0.00           N  
ATOM   1059  CA  ALA A 310      32.403  38.392  25.656  1.00  0.00           C  
ATOM   1060  C   ALA A 310      32.485  36.923  26.102  1.00  0.00           C  
ATOM   1061  O   ALA A 310      33.571  36.352  26.192  1.00  0.00           O  
ATOM   1062  CB  ALA A 310      31.951  39.282  26.818  1.00  0.00           C  
ATOM   1063  H   ALA A 310      30.623  39.089  24.699  1.00  0.00           H  
ATOM   1064  HA  ALA A 310      33.404  38.705  25.353  1.00  0.00           H  
ATOM   1065  HB1 ALA A 310      31.946  40.320  26.498  1.00  0.00           H  
ATOM   1066  HB2 ALA A 310      30.949  39.002  27.146  1.00  0.00           H  
ATOM   1067  HB3 ALA A 310      32.645  39.174  27.653  1.00  0.00           H  
ATOM   1068  N   MET A 311      31.335  36.273  26.315  1.00  0.00           N  
ATOM   1069  CA  MET A 311      31.279  34.868  26.746  1.00  0.00           C  
ATOM   1070  C   MET A 311      31.882  33.907  25.704  1.00  0.00           C  
ATOM   1071  O   MET A 311      32.441  32.869  26.064  1.00  0.00           O  
ATOM   1072  CB  MET A 311      29.832  34.492  27.103  1.00  0.00           C  
ATOM   1073  CG  MET A 311      29.326  35.306  28.304  1.00  0.00           C  
ATOM   1074  SD  MET A 311      27.639  34.922  28.838  1.00  0.00           S  
ATOM   1075  CE  MET A 311      27.964  33.403  29.762  1.00  0.00           C  
ATOM   1076  H   MET A 311      30.464  36.788  26.218  1.00  0.00           H  
ATOM   1077  HA  MET A 311      31.885  34.764  27.648  1.00  0.00           H  
ATOM   1078  HB2 MET A 311      29.180  34.670  26.246  1.00  0.00           H  
ATOM   1079  HB3 MET A 311      29.795  33.434  27.356  1.00  0.00           H  
ATOM   1080  HG2 MET A 311      30.003  35.160  29.146  1.00  0.00           H  
ATOM   1081  HG3 MET A 311      29.348  36.363  28.048  1.00  0.00           H  
ATOM   1082  HE1 MET A 311      28.743  33.589  30.500  1.00  0.00           H  
ATOM   1083  HE2 MET A 311      27.053  33.095  30.268  1.00  0.00           H  
ATOM   1084  HE3 MET A 311      28.286  32.616  29.082  1.00  0.00           H  
ATOM   1085  N   ALA A 312      31.872  34.293  24.423  1.00  0.00           N  
ATOM   1086  CA  ALA A 312      32.568  33.604  23.335  1.00  0.00           C  
ATOM   1087  C   ALA A 312      34.115  33.647  23.425  1.00  0.00           C  
ATOM   1088  O   ALA A 312      34.783  32.979  22.631  1.00  0.00           O  
ATOM   1089  CB  ALA A 312      32.058  34.185  22.011  1.00  0.00           C  
ATOM   1090  H   ALA A 312      31.382  35.144  24.190  1.00  0.00           H  
ATOM   1091  HA  ALA A 312      32.283  32.551  23.366  1.00  0.00           H  
ATOM   1092  HB1 ALA A 312      32.523  33.665  21.174  1.00  0.00           H  
ATOM   1093  HB2 ALA A 312      30.979  34.044  21.944  1.00  0.00           H  
ATOM   1094  HB3 ALA A 312      32.293  35.245  21.941  1.00  0.00           H  
ATOM   1095  N   LYS A 313      34.705  34.392  24.372  1.00  0.00           N  
ATOM   1096  CA  LYS A 313      36.142  34.336  24.712  1.00  0.00           C  
ATOM   1097  C   LYS A 313      36.454  33.374  25.868  1.00  0.00           C  
ATOM   1098  O   LYS A 313      37.507  32.732  25.851  1.00  0.00           O  
ATOM   1099  CB  LYS A 313      36.653  35.751  25.041  1.00  0.00           C  
ATOM   1100  CG  LYS A 313      36.406  36.740  23.893  1.00  0.00           C  
ATOM   1101  CD  LYS A 313      36.941  38.140  24.211  1.00  0.00           C  
ATOM   1102  CE  LYS A 313      36.650  39.045  23.012  1.00  0.00           C  
ATOM   1103  NZ  LYS A 313      37.158  40.421  23.212  1.00  0.00           N  
ATOM   1104  H   LYS A 313      34.130  35.046  24.896  1.00  0.00           H  
ATOM   1105  HA  LYS A 313      36.708  33.975  23.850  1.00  0.00           H  
ATOM   1106  HB2 LYS A 313      36.168  36.119  25.946  1.00  0.00           H  
ATOM   1107  HB3 LYS A 313      37.728  35.699  25.228  1.00  0.00           H  
ATOM   1108  HG2 LYS A 313      36.897  36.363  22.996  1.00  0.00           H  
ATOM   1109  HG3 LYS A 313      35.337  36.822  23.698  1.00  0.00           H  
ATOM   1110  HD2 LYS A 313      36.444  38.528  25.100  1.00  0.00           H  
ATOM   1111  HD3 LYS A 313      38.017  38.089  24.387  1.00  0.00           H  
ATOM   1112  HE2 LYS A 313      37.118  38.606  22.127  1.00  0.00           H  
ATOM   1113  HE3 LYS A 313      35.569  39.065  22.842  1.00  0.00           H  
ATOM   1114  HZ1 LYS A 313      38.122  40.420  23.531  1.00  0.00           H  
ATOM   1115  HZ2 LYS A 313      36.597  40.925  23.895  1.00  0.00           H  
ATOM   1116  HZ3 LYS A 313      37.126  40.938  22.339  1.00  0.00           H  
ATOM   1117  N   TRP A 314      35.559  33.272  26.858  1.00  0.00           N  
ATOM   1118  CA  TRP A 314      35.774  32.603  28.152  1.00  0.00           C  
ATOM   1119  C   TRP A 314      36.162  31.117  28.055  1.00  0.00           C  
ATOM   1120  O   TRP A 314      35.763  30.434  27.107  1.00  0.00           O  
ATOM   1121  CB  TRP A 314      34.521  32.767  29.030  1.00  0.00           C  
ATOM   1122  CG  TRP A 314      34.140  34.152  29.475  1.00  0.00           C  
ATOM   1123  CD1 TRP A 314      34.774  35.310  29.169  1.00  0.00           C  
ATOM   1124  CD2 TRP A 314      33.031  34.536  30.352  1.00  0.00           C  
ATOM   1125  NE1 TRP A 314      34.138  36.368  29.782  1.00  0.00           N  
ATOM   1126  CE2 TRP A 314      33.084  35.947  30.561  1.00  0.00           C  
ATOM   1127  CE3 TRP A 314      31.998  33.830  31.012  1.00  0.00           C  
ATOM   1128  CZ2 TRP A 314      32.195  36.617  31.414  1.00  0.00           C  
ATOM   1129  CZ3 TRP A 314      31.089  34.495  31.861  1.00  0.00           C  
ATOM   1130  CH2 TRP A 314      31.200  35.880  32.079  1.00  0.00           C  
ATOM   1131  H   TRP A 314      34.718  33.820  26.777  1.00  0.00           H  
ATOM   1132  HA  TRP A 314      36.597  33.111  28.657  1.00  0.00           H  
ATOM   1133  HB2 TRP A 314      33.669  32.334  28.505  1.00  0.00           H  
ATOM   1134  HB3 TRP A 314      34.666  32.180  29.938  1.00  0.00           H  
ATOM   1135  HD1 TRP A 314      35.656  35.402  28.545  1.00  0.00           H  
ATOM   1136  HE1 TRP A 314      34.449  37.334  29.684  1.00  0.00           H  
ATOM   1137  HE3 TRP A 314      31.930  32.761  30.879  1.00  0.00           H  
ATOM   1138  HZ2 TRP A 314      32.295  37.679  31.575  1.00  0.00           H  
ATOM   1139  HZ3 TRP A 314      30.314  33.939  32.371  1.00  0.00           H  
ATOM   1140  HH2 TRP A 314      30.529  36.373  32.769  1.00  0.00           H  
ATOM   1141  N   ARG A 315      36.909  30.609  29.047  1.00  0.00           N  
ATOM   1142  CA  ARG A 315      37.463  29.236  29.053  1.00  0.00           C  
ATOM   1143  C   ARG A 315      37.546  28.600  30.449  1.00  0.00           C  
ATOM   1144  O   ARG A 315      37.932  29.265  31.409  1.00  0.00           O  
ATOM   1145  CB  ARG A 315      38.850  29.261  28.377  1.00  0.00           C  
ATOM   1146  CG  ARG A 315      39.487  27.880  28.114  1.00  0.00           C  
ATOM   1147  CD  ARG A 315      38.734  27.015  27.092  1.00  0.00           C  
ATOM   1148  NE  ARG A 315      38.747  27.637  25.756  1.00  0.00           N  
ATOM   1149  CZ  ARG A 315      38.828  27.032  24.589  1.00  0.00           C  
ATOM   1150  NH1 ARG A 315      38.728  25.744  24.456  1.00  0.00           N  
ATOM   1151  NH2 ARG A 315      38.981  27.759  23.525  1.00  0.00           N  
ATOM   1152  H   ARG A 315      37.135  31.234  29.819  1.00  0.00           H  
ATOM   1153  HA  ARG A 315      36.800  28.614  28.453  1.00  0.00           H  
ATOM   1154  HB2 ARG A 315      38.769  29.794  27.431  1.00  0.00           H  
ATOM   1155  HB3 ARG A 315      39.532  29.833  29.008  1.00  0.00           H  
ATOM   1156  HG2 ARG A 315      40.504  28.032  27.750  1.00  0.00           H  
ATOM   1157  HG3 ARG A 315      39.557  27.329  29.049  1.00  0.00           H  
ATOM   1158  HD2 ARG A 315      39.224  26.040  27.053  1.00  0.00           H  
ATOM   1159  HD3 ARG A 315      37.706  26.861  27.416  1.00  0.00           H  
ATOM   1160  HE  ARG A 315      38.757  28.649  25.708  1.00  0.00           H  
ATOM   1161 HH11 ARG A 315      38.545  25.168  25.273  1.00  0.00           H  
ATOM   1162 HH12 ARG A 315      38.710  25.292  23.549  1.00  0.00           H  
ATOM   1163 HH21 ARG A 315      39.053  28.764  23.643  1.00  0.00           H  
ATOM   1164 HH22 ARG A 315      39.154  27.314  22.631  1.00  0.00           H  
ATOM   1165  N   PHE A 316      37.272  27.295  30.520  1.00  0.00           N  
ATOM   1166  CA  PHE A 316      37.398  26.395  31.678  1.00  0.00           C  
ATOM   1167  C   PHE A 316      38.383  25.212  31.535  1.00  0.00           C  
ATOM   1168  O   PHE A 316      38.750  24.839  30.420  1.00  0.00           O  
ATOM   1169  CB  PHE A 316      36.004  25.957  32.172  1.00  0.00           C  
ATOM   1170  CG  PHE A 316      35.251  26.985  33.000  1.00  0.00           C  
ATOM   1171  CD1 PHE A 316      35.099  26.804  34.389  1.00  0.00           C  
ATOM   1172  CD2 PHE A 316      34.674  28.111  32.383  1.00  0.00           C  
ATOM   1173  CE1 PHE A 316      34.391  27.745  35.157  1.00  0.00           C  
ATOM   1174  CE2 PHE A 316      33.979  29.061  33.153  1.00  0.00           C  
ATOM   1175  CZ  PHE A 316      33.838  28.879  34.540  1.00  0.00           C  
ATOM   1176  H   PHE A 316      36.891  26.877  29.680  1.00  0.00           H  
ATOM   1177  HA  PHE A 316      37.820  26.983  32.494  1.00  0.00           H  
ATOM   1178  HB2 PHE A 316      35.393  25.675  31.313  1.00  0.00           H  
ATOM   1179  HB3 PHE A 316      36.113  25.058  32.780  1.00  0.00           H  
ATOM   1180  HD1 PHE A 316      35.515  25.932  34.868  1.00  0.00           H  
ATOM   1181  HD2 PHE A 316      34.760  28.250  31.315  1.00  0.00           H  
ATOM   1182  HE1 PHE A 316      34.267  27.599  36.222  1.00  0.00           H  
ATOM   1183  HE2 PHE A 316      33.554  29.933  32.677  1.00  0.00           H  
ATOM   1184  HZ  PHE A 316      33.303  29.608  35.134  1.00  0.00           H  
ATOM   1185  N   GLU A 317      38.778  24.597  32.653  1.00  0.00           N  
ATOM   1186  CA  GLU A 317      39.547  23.342  32.748  1.00  0.00           C  
ATOM   1187  C   GLU A 317      38.868  22.341  33.716  1.00  0.00           C  
ATOM   1188  O   GLU A 317      38.128  22.770  34.608  1.00  0.00           O  
ATOM   1189  CB  GLU A 317      41.015  23.634  33.134  1.00  0.00           C  
ATOM   1190  CG  GLU A 317      41.215  24.308  34.503  1.00  0.00           C  
ATOM   1191  CD  GLU A 317      42.688  24.573  34.856  1.00  0.00           C  
ATOM   1192  OE1 GLU A 317      42.939  25.378  35.789  1.00  0.00           O  
ATOM   1193  OE2 GLU A 317      43.607  23.974  34.238  1.00  0.00           O  
ATOM   1194  H   GLU A 317      38.455  24.979  33.539  1.00  0.00           H  
ATOM   1195  HA  GLU A 317      39.563  22.873  31.766  1.00  0.00           H  
ATOM   1196  HB2 GLU A 317      41.570  22.698  33.128  1.00  0.00           H  
ATOM   1197  HB3 GLU A 317      41.448  24.274  32.367  1.00  0.00           H  
ATOM   1198  HG2 GLU A 317      40.680  25.258  34.517  1.00  0.00           H  
ATOM   1199  HG3 GLU A 317      40.790  23.661  35.271  1.00  0.00           H  
ATOM   1200  N   PRO A 318      39.072  21.014  33.573  1.00  0.00           N  
ATOM   1201  CA  PRO A 318      38.547  20.017  34.514  1.00  0.00           C  
ATOM   1202  C   PRO A 318      39.228  20.118  35.888  1.00  0.00           C  
ATOM   1203  O   PRO A 318      40.407  20.464  35.994  1.00  0.00           O  
ATOM   1204  CB  PRO A 318      38.793  18.658  33.847  1.00  0.00           C  
ATOM   1205  CG  PRO A 318      40.045  18.910  33.007  1.00  0.00           C  
ATOM   1206  CD  PRO A 318      39.861  20.353  32.538  1.00  0.00           C  
ATOM   1207  HA  PRO A 318      37.475  20.148  34.656  1.00  0.00           H  
ATOM   1208  HB2 PRO A 318      38.940  17.858  34.573  1.00  0.00           H  
ATOM   1209  HB3 PRO A 318      37.956  18.415  33.190  1.00  0.00           H  
ATOM   1210  HG2 PRO A 318      40.933  18.838  33.637  1.00  0.00           H  
ATOM   1211  HG3 PRO A 318      40.115  18.225  32.164  1.00  0.00           H  
ATOM   1212  HD2 PRO A 318      40.836  20.817  32.402  1.00  0.00           H  
ATOM   1213  HD3 PRO A 318      39.311  20.363  31.597  1.00  0.00           H  
ATOM   1214  N   ARG A 319      38.496  19.789  36.960  1.00  0.00           N  
ATOM   1215  CA  ARG A 319      39.023  19.761  38.339  1.00  0.00           C  
ATOM   1216  C   ARG A 319      40.094  18.680  38.535  1.00  0.00           C  
ATOM   1217  O   ARG A 319      41.083  18.919  39.229  1.00  0.00           O  
ATOM   1218  CB  ARG A 319      37.830  19.643  39.303  1.00  0.00           C  
ATOM   1219  CG  ARG A 319      38.184  19.427  40.788  1.00  0.00           C  
ATOM   1220  CD  ARG A 319      38.024  17.969  41.231  1.00  0.00           C  
ATOM   1221  NE  ARG A 319      36.615  17.526  41.149  1.00  0.00           N  
ATOM   1222  CZ  ARG A 319      35.660  17.715  42.044  1.00  0.00           C  
ATOM   1223  NH1 ARG A 319      35.886  18.254  43.203  1.00  0.00           N  
ATOM   1224  NH2 ARG A 319      34.430  17.373  41.797  1.00  0.00           N  
ATOM   1225  H   ARG A 319      37.538  19.484  36.808  1.00  0.00           H  
ATOM   1226  HA  ARG A 319      39.522  20.707  38.543  1.00  0.00           H  
ATOM   1227  HB2 ARG A 319      37.262  20.569  39.223  1.00  0.00           H  
ATOM   1228  HB3 ARG A 319      37.177  18.839  38.962  1.00  0.00           H  
ATOM   1229  HG2 ARG A 319      39.203  19.761  40.983  1.00  0.00           H  
ATOM   1230  HG3 ARG A 319      37.522  20.030  41.406  1.00  0.00           H  
ATOM   1231  HD2 ARG A 319      38.645  17.344  40.590  1.00  0.00           H  
ATOM   1232  HD3 ARG A 319      38.391  17.869  42.253  1.00  0.00           H  
ATOM   1233  HE  ARG A 319      36.347  17.020  40.314  1.00  0.00           H  
ATOM   1234 HH11 ARG A 319      36.829  18.528  43.464  1.00  0.00           H  
ATOM   1235 HH12 ARG A 319      35.142  18.395  43.872  1.00  0.00           H  
ATOM   1236 HH21 ARG A 319      34.150  17.017  40.889  1.00  0.00           H  
ATOM   1237 HH22 ARG A 319      33.728  17.496  42.521  1.00  0.00           H  
ATOM   1238  N   VAL A 320      39.927  17.524  37.892  1.00  0.00           N  
ATOM   1239  CA  VAL A 320      40.951  16.470  37.780  1.00  0.00           C  
ATOM   1240  C   VAL A 320      41.741  16.641  36.481  1.00  0.00           C  
ATOM   1241  O   VAL A 320      41.157  16.620  35.400  1.00  0.00           O  
ATOM   1242  CB  VAL A 320      40.327  15.060  37.869  1.00  0.00           C  
ATOM   1243  CG1 VAL A 320      41.402  13.965  37.873  1.00  0.00           C  
ATOM   1244  CG2 VAL A 320      39.477  14.885  39.135  1.00  0.00           C  
ATOM   1245  H   VAL A 320      39.077  17.421  37.340  1.00  0.00           H  
ATOM   1246  HA  VAL A 320      41.649  16.567  38.613  1.00  0.00           H  
ATOM   1247  HB  VAL A 320      39.682  14.901  37.004  1.00  0.00           H  
ATOM   1248 HG11 VAL A 320      42.076  14.101  38.720  1.00  0.00           H  
ATOM   1249 HG12 VAL A 320      40.930  12.986  37.951  1.00  0.00           H  
ATOM   1250 HG13 VAL A 320      41.974  13.985  36.949  1.00  0.00           H  
ATOM   1251 HG21 VAL A 320      38.620  15.556  39.105  1.00  0.00           H  
ATOM   1252 HG22 VAL A 320      39.099  13.864  39.188  1.00  0.00           H  
ATOM   1253 HG23 VAL A 320      40.075  15.093  40.022  1.00  0.00           H  
ATOM   1254  N   SER A 321      43.071  16.751  36.553  1.00  0.00           N  
ATOM   1255  CA  SER A 321      43.935  16.988  35.380  1.00  0.00           C  
ATOM   1256  C   SER A 321      43.844  15.867  34.327  1.00  0.00           C  
ATOM   1257  O   SER A 321      43.875  16.125  33.119  1.00  0.00           O  
ATOM   1258  CB  SER A 321      45.379  17.147  35.863  1.00  0.00           C  
ATOM   1259  OG  SER A 321      46.243  17.506  34.804  1.00  0.00           O  
ATOM   1260  H   SER A 321      43.503  16.761  37.472  1.00  0.00           H  
ATOM   1261  HA  SER A 321      43.627  17.920  34.904  1.00  0.00           H  
ATOM   1262  HB2 SER A 321      45.420  17.918  36.634  1.00  0.00           H  
ATOM   1263  HB3 SER A 321      45.713  16.207  36.298  1.00  0.00           H  
ATOM   1264  HG  SER A 321      46.311  18.486  34.843  1.00  0.00           H  
ATOM   1265  N   GLY A 322      43.660  14.619  34.770  1.00  0.00           N  
ATOM   1266  CA  GLY A 322      43.388  13.465  33.904  1.00  0.00           C  
ATOM   1267  C   GLY A 322      41.930  13.313  33.436  1.00  0.00           C  
ATOM   1268  O   GLY A 322      41.648  12.426  32.628  1.00  0.00           O  
ATOM   1269  H   GLY A 322      43.701  14.460  35.769  1.00  0.00           H  
ATOM   1270  HA2 GLY A 322      44.028  13.514  33.022  1.00  0.00           H  
ATOM   1271  HA3 GLY A 322      43.645  12.563  34.456  1.00  0.00           H  
ATOM   1272  N   GLY A 323      40.998  14.130  33.935  1.00  0.00           N  
ATOM   1273  CA  GLY A 323      39.568  14.066  33.613  1.00  0.00           C  
ATOM   1274  C   GLY A 323      39.176  14.855  32.358  1.00  0.00           C  
ATOM   1275  O   GLY A 323      39.970  15.627  31.818  1.00  0.00           O  
ATOM   1276  H   GLY A 323      41.295  14.901  34.523  1.00  0.00           H  
ATOM   1277  HA2 GLY A 323      39.269  13.026  33.479  1.00  0.00           H  
ATOM   1278  HA3 GLY A 323      39.000  14.468  34.452  1.00  0.00           H  
ATOM   1279  N   LYS A 324      37.932  14.673  31.909  1.00  0.00           N  
ATOM   1280  CA  LYS A 324      37.280  15.434  30.828  1.00  0.00           C  
ATOM   1281  C   LYS A 324      36.081  16.237  31.344  1.00  0.00           C  
ATOM   1282  O   LYS A 324      35.331  15.746  32.189  1.00  0.00           O  
ATOM   1283  CB  LYS A 324      36.841  14.483  29.704  1.00  0.00           C  
ATOM   1284  CG  LYS A 324      37.965  14.059  28.745  1.00  0.00           C  
ATOM   1285  CD  LYS A 324      37.405  13.111  27.670  1.00  0.00           C  
ATOM   1286  CE  LYS A 324      38.424  12.840  26.557  1.00  0.00           C  
ATOM   1287  NZ  LYS A 324      37.848  11.980  25.494  1.00  0.00           N  
ATOM   1288  H   LYS A 324      37.363  13.987  32.389  1.00  0.00           H  
ATOM   1289  HA  LYS A 324      37.985  16.155  30.406  1.00  0.00           H  
ATOM   1290  HB2 LYS A 324      36.377  13.601  30.141  1.00  0.00           H  
ATOM   1291  HB3 LYS A 324      36.079  14.990  29.120  1.00  0.00           H  
ATOM   1292  HG2 LYS A 324      38.377  14.948  28.266  1.00  0.00           H  
ATOM   1293  HG3 LYS A 324      38.757  13.555  29.300  1.00  0.00           H  
ATOM   1294  HD2 LYS A 324      37.117  12.169  28.139  1.00  0.00           H  
ATOM   1295  HD3 LYS A 324      36.516  13.561  27.225  1.00  0.00           H  
ATOM   1296  HE2 LYS A 324      38.738  13.796  26.125  1.00  0.00           H  
ATOM   1297  HE3 LYS A 324      39.308  12.363  26.989  1.00  0.00           H  
ATOM   1298  HZ1 LYS A 324      37.535  11.083  25.856  1.00  0.00           H  
ATOM   1299  HZ2 LYS A 324      38.529  11.804  24.758  1.00  0.00           H  
ATOM   1300  HZ3 LYS A 324      37.032  12.409  25.068  1.00  0.00           H  
ATOM   1301  N   ILE A 325      35.865  17.438  30.812  1.00  0.00           N  
ATOM   1302  CA  ILE A 325      34.699  18.284  31.126  1.00  0.00           C  
ATOM   1303  C   ILE A 325      33.446  17.696  30.462  1.00  0.00           C  
ATOM   1304  O   ILE A 325      33.476  17.378  29.272  1.00  0.00           O  
ATOM   1305  CB  ILE A 325      34.928  19.745  30.658  1.00  0.00           C  
ATOM   1306  CG1 ILE A 325      36.212  20.356  31.268  1.00  0.00           C  
ATOM   1307  CG2 ILE A 325      33.698  20.623  30.962  1.00  0.00           C  
ATOM   1308  CD1 ILE A 325      36.600  21.712  30.661  1.00  0.00           C  
ATOM   1309  H   ILE A 325      36.465  17.724  30.044  1.00  0.00           H  
ATOM   1310  HA  ILE A 325      34.549  18.290  32.206  1.00  0.00           H  
ATOM   1311  HB  ILE A 325      35.054  19.727  29.577  1.00  0.00           H  
ATOM   1312 HG12 ILE A 325      36.093  20.464  32.345  1.00  0.00           H  
ATOM   1313 HG13 ILE A 325      37.051  19.685  31.088  1.00  0.00           H  
ATOM   1314 HG21 ILE A 325      33.867  21.650  30.643  1.00  0.00           H  
ATOM   1315 HG22 ILE A 325      32.832  20.271  30.403  1.00  0.00           H  
ATOM   1316 HG23 ILE A 325      33.472  20.605  32.028  1.00  0.00           H  
ATOM   1317 HD11 ILE A 325      35.902  22.488  30.972  1.00  0.00           H  
ATOM   1318 HD12 ILE A 325      37.594  21.990  31.003  1.00  0.00           H  
ATOM   1319 HD13 ILE A 325      36.614  21.639  29.573  1.00  0.00           H  
ATOM   1320  N   VAL A 326      32.330  17.581  31.189  1.00  0.00           N  
ATOM   1321  CA  VAL A 326      31.010  17.356  30.574  1.00  0.00           C  
ATOM   1322  C   VAL A 326      30.325  18.652  30.148  1.00  0.00           C  
ATOM   1323  O   VAL A 326      30.221  19.599  30.936  1.00  0.00           O  
ATOM   1324  CB  VAL A 326      30.101  16.419  31.392  1.00  0.00           C  
ATOM   1325  CG1 VAL A 326      29.358  17.106  32.543  1.00  0.00           C  
ATOM   1326  CG2 VAL A 326      29.047  15.783  30.479  1.00  0.00           C  
ATOM   1327  H   VAL A 326      32.363  17.852  32.164  1.00  0.00           H  
ATOM   1328  HA  VAL A 326      31.200  16.807  29.652  1.00  0.00           H  
ATOM   1329  HB  VAL A 326      30.714  15.615  31.797  1.00  0.00           H  
ATOM   1330 HG11 VAL A 326      28.842  16.358  33.145  1.00  0.00           H  
ATOM   1331 HG12 VAL A 326      30.073  17.631  33.171  1.00  0.00           H  
ATOM   1332 HG13 VAL A 326      28.627  17.818  32.162  1.00  0.00           H  
ATOM   1333 HG21 VAL A 326      29.542  15.269  29.655  1.00  0.00           H  
ATOM   1334 HG22 VAL A 326      28.465  15.056  31.041  1.00  0.00           H  
ATOM   1335 HG23 VAL A 326      28.373  16.540  30.080  1.00  0.00           H  
ATOM   1336  N   ALA A 327      29.833  18.683  28.910  1.00  0.00           N  
ATOM   1337  CA  ALA A 327      29.039  19.795  28.403  1.00  0.00           C  
ATOM   1338  C   ALA A 327      27.685  19.886  29.128  1.00  0.00           C  
ATOM   1339  O   ALA A 327      27.010  18.866  29.310  1.00  0.00           O  
ATOM   1340  CB  ALA A 327      28.859  19.638  26.891  1.00  0.00           C  
ATOM   1341  H   ALA A 327      29.977  17.878  28.313  1.00  0.00           H  
ATOM   1342  HA  ALA A 327      29.601  20.706  28.600  1.00  0.00           H  
ATOM   1343  HB1 ALA A 327      28.312  20.493  26.492  1.00  0.00           H  
ATOM   1344  HB2 ALA A 327      29.836  19.591  26.418  1.00  0.00           H  
ATOM   1345  HB3 ALA A 327      28.307  18.723  26.669  1.00  0.00           H  
ATOM   1346  N   ARG A 328      27.271  21.090  29.537  1.00  0.00           N  
ATOM   1347  CA  ARG A 328      26.110  21.299  30.422  1.00  0.00           C  
ATOM   1348  C   ARG A 328      25.457  22.665  30.196  1.00  0.00           C  
ATOM   1349  O   ARG A 328      26.140  23.646  29.919  1.00  0.00           O  
ATOM   1350  CB  ARG A 328      26.568  21.142  31.893  1.00  0.00           C  
ATOM   1351  CG  ARG A 328      25.539  20.395  32.753  1.00  0.00           C  
ATOM   1352  CD  ARG A 328      25.556  18.879  32.492  1.00  0.00           C  
ATOM   1353  NE  ARG A 328      24.239  18.242  32.674  1.00  0.00           N  
ATOM   1354  CZ  ARG A 328      23.452  18.248  33.729  1.00  0.00           C  
ATOM   1355  NH1 ARG A 328      23.811  18.704  34.898  1.00  0.00           N  
ATOM   1356  NH2 ARG A 328      22.255  17.764  33.595  1.00  0.00           N  
ATOM   1357  H   ARG A 328      27.831  21.896  29.268  1.00  0.00           H  
ATOM   1358  HA  ARG A 328      25.359  20.544  30.184  1.00  0.00           H  
ATOM   1359  HB2 ARG A 328      27.512  20.596  31.945  1.00  0.00           H  
ATOM   1360  HB3 ARG A 328      26.745  22.129  32.324  1.00  0.00           H  
ATOM   1361  HG2 ARG A 328      25.776  20.556  33.802  1.00  0.00           H  
ATOM   1362  HG3 ARG A 328      24.549  20.807  32.560  1.00  0.00           H  
ATOM   1363  HD2 ARG A 328      25.868  18.695  31.465  1.00  0.00           H  
ATOM   1364  HD3 ARG A 328      26.294  18.409  33.146  1.00  0.00           H  
ATOM   1365  HE  ARG A 328      23.801  17.870  31.840  1.00  0.00           H  
ATOM   1366 HH11 ARG A 328      24.751  19.041  35.034  1.00  0.00           H  
ATOM   1367 HH12 ARG A 328      23.189  18.616  35.684  1.00  0.00           H  
ATOM   1368 HH21 ARG A 328      21.990  17.381  32.697  1.00  0.00           H  
ATOM   1369 HH22 ARG A 328      21.628  17.706  34.391  1.00  0.00           H  
ATOM   1370  N   GLN A 329      24.137  22.748  30.339  1.00  0.00           N  
ATOM   1371  CA  GLN A 329      23.397  24.013  30.287  1.00  0.00           C  
ATOM   1372  C   GLN A 329      23.574  24.818  31.580  1.00  0.00           C  
ATOM   1373  O   GLN A 329      23.610  24.236  32.663  1.00  0.00           O  
ATOM   1374  CB  GLN A 329      21.901  23.757  30.034  1.00  0.00           C  
ATOM   1375  CG  GLN A 329      21.593  23.104  28.676  1.00  0.00           C  
ATOM   1376  CD  GLN A 329      21.405  24.077  27.508  1.00  0.00           C  
ATOM   1377  OE1 GLN A 329      20.757  23.765  26.515  1.00  0.00           O  
ATOM   1378  NE2 GLN A 329      21.992  25.253  27.511  1.00  0.00           N  
ATOM   1379  H   GLN A 329      23.626  21.906  30.583  1.00  0.00           H  
ATOM   1380  HA  GLN A 329      23.794  24.602  29.465  1.00  0.00           H  
ATOM   1381  HB2 GLN A 329      21.537  23.090  30.817  1.00  0.00           H  
ATOM   1382  HB3 GLN A 329      21.344  24.691  30.119  1.00  0.00           H  
ATOM   1383  HG2 GLN A 329      22.374  22.388  28.426  1.00  0.00           H  
ATOM   1384  HG3 GLN A 329      20.664  22.548  28.791  1.00  0.00           H  
ATOM   1385 HE21 GLN A 329      22.601  25.557  28.254  1.00  0.00           H  
ATOM   1386 HE22 GLN A 329      21.937  25.809  26.664  1.00  0.00           H  
ATOM   1387  N   ALA A 330      23.620  26.147  31.476  1.00  0.00           N  
ATOM   1388  CA  ALA A 330      23.675  27.075  32.607  1.00  0.00           C  
ATOM   1389  C   ALA A 330      23.089  28.452  32.233  1.00  0.00           C  
ATOM   1390  O   ALA A 330      22.923  28.767  31.053  1.00  0.00           O  
ATOM   1391  CB  ALA A 330      25.131  27.179  33.074  1.00  0.00           C  
ATOM   1392  H   ALA A 330      23.634  26.563  30.549  1.00  0.00           H  
ATOM   1393  HA  ALA A 330      23.086  26.673  33.433  1.00  0.00           H  
ATOM   1394  HB1 ALA A 330      25.215  27.912  33.876  1.00  0.00           H  
ATOM   1395  HB2 ALA A 330      25.466  26.209  33.441  1.00  0.00           H  
ATOM   1396  HB3 ALA A 330      25.763  27.479  32.240  1.00  0.00           H  
ATOM   1397  N   THR A 331      22.773  29.274  33.239  1.00  0.00           N  
ATOM   1398  CA  THR A 331      22.257  30.650  33.078  1.00  0.00           C  
ATOM   1399  C   THR A 331      23.036  31.709  33.862  1.00  0.00           C  
ATOM   1400  O   THR A 331      23.768  31.395  34.810  1.00  0.00           O  
ATOM   1401  CB  THR A 331      20.742  30.779  33.331  1.00  0.00           C  
ATOM   1402  OG1 THR A 331      20.462  30.784  34.712  1.00  0.00           O  
ATOM   1403  CG2 THR A 331      19.918  29.680  32.681  1.00  0.00           C  
ATOM   1404  H   THR A 331      22.919  28.951  34.184  1.00  0.00           H  
ATOM   1405  HA  THR A 331      22.384  30.900  32.022  1.00  0.00           H  
ATOM   1406  HB  THR A 331      20.410  31.734  32.923  1.00  0.00           H  
ATOM   1407  HG1 THR A 331      19.494  30.918  34.807  1.00  0.00           H  
ATOM   1408 HG21 THR A 331      18.859  29.918  32.763  1.00  0.00           H  
ATOM   1409 HG22 THR A 331      20.117  28.723  33.160  1.00  0.00           H  
ATOM   1410 HG23 THR A 331      20.183  29.638  31.628  1.00  0.00           H  
ATOM   1411  N   LYS A 332      22.882  32.977  33.459  1.00  0.00           N  
ATOM   1412  CA  LYS A 332      23.578  34.154  34.024  1.00  0.00           C  
ATOM   1413  C   LYS A 332      22.707  35.418  33.946  1.00  0.00           C  
ATOM   1414  O   LYS A 332      22.045  35.646  32.933  1.00  0.00           O  
ATOM   1415  CB  LYS A 332      24.926  34.314  33.287  1.00  0.00           C  
ATOM   1416  CG  LYS A 332      25.836  35.494  33.672  1.00  0.00           C  
ATOM   1417  CD  LYS A 332      26.412  35.399  35.093  1.00  0.00           C  
ATOM   1418  CE  LYS A 332      27.627  36.329  35.226  1.00  0.00           C  
ATOM   1419  NZ  LYS A 332      28.152  36.381  36.611  1.00  0.00           N  
ATOM   1420  H   LYS A 332      22.270  33.120  32.656  1.00  0.00           H  
ATOM   1421  HA  LYS A 332      23.787  33.965  35.078  1.00  0.00           H  
ATOM   1422  HB2 LYS A 332      25.502  33.397  33.419  1.00  0.00           H  
ATOM   1423  HB3 LYS A 332      24.717  34.412  32.222  1.00  0.00           H  
ATOM   1424  HG2 LYS A 332      26.668  35.498  32.966  1.00  0.00           H  
ATOM   1425  HG3 LYS A 332      25.298  36.436  33.558  1.00  0.00           H  
ATOM   1426  HD2 LYS A 332      25.641  35.687  35.807  1.00  0.00           H  
ATOM   1427  HD3 LYS A 332      26.726  34.374  35.300  1.00  0.00           H  
ATOM   1428  HE2 LYS A 332      28.418  35.975  34.560  1.00  0.00           H  
ATOM   1429  HE3 LYS A 332      27.352  37.333  34.896  1.00  0.00           H  
ATOM   1430  HZ1 LYS A 332      28.452  35.466  36.941  1.00  0.00           H  
ATOM   1431  HZ2 LYS A 332      27.466  36.736  37.273  1.00  0.00           H  
ATOM   1432  HZ3 LYS A 332      28.980  36.974  36.648  1.00  0.00           H  
ATOM   1433  N   MET A 333      22.720  36.242  34.995  1.00  0.00           N  
ATOM   1434  CA  MET A 333      22.073  37.558  35.067  1.00  0.00           C  
ATOM   1435  C   MET A 333      23.142  38.662  35.116  1.00  0.00           C  
ATOM   1436  O   MET A 333      23.747  38.910  36.158  1.00  0.00           O  
ATOM   1437  CB  MET A 333      21.135  37.575  36.290  1.00  0.00           C  
ATOM   1438  CG  MET A 333      20.485  38.919  36.655  1.00  0.00           C  
ATOM   1439  SD  MET A 333      18.935  39.380  35.830  1.00  0.00           S  
ATOM   1440  CE  MET A 333      19.566  39.965  34.247  1.00  0.00           C  
ATOM   1441  H   MET A 333      23.207  35.938  35.833  1.00  0.00           H  
ATOM   1442  HA  MET A 333      21.468  37.716  34.176  1.00  0.00           H  
ATOM   1443  HB2 MET A 333      20.350  36.830  36.155  1.00  0.00           H  
ATOM   1444  HB3 MET A 333      21.724  37.275  37.156  1.00  0.00           H  
ATOM   1445  HG2 MET A 333      20.249  38.865  37.716  1.00  0.00           H  
ATOM   1446  HG3 MET A 333      21.206  39.728  36.535  1.00  0.00           H  
ATOM   1447  HE1 MET A 333      20.369  40.682  34.411  1.00  0.00           H  
ATOM   1448  HE2 MET A 333      19.946  39.114  33.691  1.00  0.00           H  
ATOM   1449  HE3 MET A 333      18.760  40.432  33.681  1.00  0.00           H  
ATOM   1450  N   PHE A 334      23.393  39.314  33.983  1.00  0.00           N  
ATOM   1451  CA  PHE A 334      24.229  40.513  33.885  1.00  0.00           C  
ATOM   1452  C   PHE A 334      23.614  41.817  34.383  1.00  0.00           C  
ATOM   1453  O   PHE A 334      22.554  42.199  33.888  1.00  0.00           O  
ATOM   1454  CB  PHE A 334      24.803  40.690  32.472  1.00  0.00           C  
ATOM   1455  CG  PHE A 334      26.105  39.961  32.256  1.00  0.00           C  
ATOM   1456  CD1 PHE A 334      27.286  40.550  32.738  1.00  0.00           C  
ATOM   1457  CD2 PHE A 334      26.145  38.720  31.596  1.00  0.00           C  
ATOM   1458  CE1 PHE A 334      28.514  39.887  32.571  1.00  0.00           C  
ATOM   1459  CE2 PHE A 334      27.377  38.068  31.411  1.00  0.00           C  
ATOM   1460  CZ  PHE A 334      28.560  38.654  31.897  1.00  0.00           C  
ATOM   1461  H   PHE A 334      22.840  39.077  33.166  1.00  0.00           H  
ATOM   1462  HA  PHE A 334      25.089  40.341  34.536  1.00  0.00           H  
ATOM   1463  HB2 PHE A 334      24.070  40.374  31.729  1.00  0.00           H  
ATOM   1464  HB3 PHE A 334      24.992  41.750  32.297  1.00  0.00           H  
ATOM   1465  HD1 PHE A 334      27.239  41.516  33.234  1.00  0.00           H  
ATOM   1466  HD2 PHE A 334      25.233  38.275  31.223  1.00  0.00           H  
ATOM   1467  HE1 PHE A 334      29.422  40.332  32.954  1.00  0.00           H  
ATOM   1468  HE2 PHE A 334      27.414  37.121  30.888  1.00  0.00           H  
ATOM   1469  HZ  PHE A 334      29.509  38.161  31.746  1.00  0.00           H  
ATOM   1470  N   PHE A 335      24.314  42.544  35.258  1.00  0.00           N  
ATOM   1471  CA  PHE A 335      23.949  43.902  35.666  1.00  0.00           C  
ATOM   1472  C   PHE A 335      24.878  44.978  35.091  1.00  0.00           C  
ATOM   1473  O   PHE A 335      26.047  45.050  35.475  1.00  0.00           O  
ATOM   1474  CB  PHE A 335      23.814  43.981  37.192  1.00  0.00           C  
ATOM   1475  CG  PHE A 335      22.672  43.142  37.731  1.00  0.00           C  
ATOM   1476  CD1 PHE A 335      22.948  41.935  38.399  1.00  0.00           C  
ATOM   1477  CD2 PHE A 335      21.336  43.532  37.518  1.00  0.00           C  
ATOM   1478  CE1 PHE A 335      21.898  41.119  38.852  1.00  0.00           C  
ATOM   1479  CE2 PHE A 335      20.284  42.722  37.980  1.00  0.00           C  
ATOM   1480  CZ  PHE A 335      20.565  41.520  38.652  1.00  0.00           C  
ATOM   1481  H   PHE A 335      25.160  42.150  35.657  1.00  0.00           H  
ATOM   1482  HA  PHE A 335      22.956  44.126  35.274  1.00  0.00           H  
ATOM   1483  HB2 PHE A 335      24.753  43.673  37.655  1.00  0.00           H  
ATOM   1484  HB3 PHE A 335      23.633  45.020  37.475  1.00  0.00           H  
ATOM   1485  HD1 PHE A 335      23.971  41.628  38.557  1.00  0.00           H  
ATOM   1486  HD2 PHE A 335      21.117  44.453  36.997  1.00  0.00           H  
ATOM   1487  HE1 PHE A 335      22.118  40.176  39.336  1.00  0.00           H  
ATOM   1488  HE2 PHE A 335      19.258  43.016  37.817  1.00  0.00           H  
ATOM   1489  HZ  PHE A 335      19.753  40.896  39.000  1.00  0.00           H  
ATOM   1490  N   PHE A 336      24.364  45.802  34.175  1.00  0.00           N  
ATOM   1491  CA  PHE A 336      25.050  46.965  33.604  1.00  0.00           C  
ATOM   1492  C   PHE A 336      24.721  48.311  34.263  1.00  0.00           C  
ATOM   1493  O   PHE A 336      23.585  48.777  34.165  1.00  0.00           O  
ATOM   1494  CB  PHE A 336      24.865  47.011  32.085  1.00  0.00           C  
ATOM   1495  CG  PHE A 336      25.648  45.959  31.326  1.00  0.00           C  
ATOM   1496  CD1 PHE A 336      26.973  46.212  30.921  1.00  0.00           C  
ATOM   1497  CD2 PHE A 336      25.036  44.734  30.996  1.00  0.00           C  
ATOM   1498  CE1 PHE A 336      27.673  45.254  30.164  1.00  0.00           C  
ATOM   1499  CE2 PHE A 336      25.740  43.774  30.250  1.00  0.00           C  
ATOM   1500  CZ  PHE A 336      27.053  44.039  29.824  1.00  0.00           C  
ATOM   1501  H   PHE A 336      23.407  45.659  33.893  1.00  0.00           H  
ATOM   1502  HA  PHE A 336      26.118  46.816  33.755  1.00  0.00           H  
ATOM   1503  HB2 PHE A 336      23.804  46.930  31.843  1.00  0.00           H  
ATOM   1504  HB3 PHE A 336      25.197  47.989  31.734  1.00  0.00           H  
ATOM   1505  HD1 PHE A 336      27.448  47.149  31.176  1.00  0.00           H  
ATOM   1506  HD2 PHE A 336      24.019  44.539  31.302  1.00  0.00           H  
ATOM   1507  HE1 PHE A 336      28.682  45.458  29.833  1.00  0.00           H  
ATOM   1508  HE2 PHE A 336      25.266  42.840  29.987  1.00  0.00           H  
ATOM   1509  HZ  PHE A 336      27.583  43.312  29.228  1.00  0.00           H  
ATOM   1510  N   LYS A 337      25.688  48.964  34.917  1.00  0.00           N  
ATOM   1511  CA  LYS A 337      25.446  50.237  35.622  1.00  0.00           C  
ATOM   1512  C   LYS A 337      26.649  51.178  35.640  1.00  0.00           C  
ATOM   1513  O   LYS A 337      27.780  50.765  35.899  1.00  0.00           O  
ATOM   1514  CB  LYS A 337      24.889  49.977  37.034  1.00  0.00           C  
ATOM   1515  CG  LYS A 337      25.751  49.020  37.873  1.00  0.00           C  
ATOM   1516  CD  LYS A 337      25.159  48.857  39.273  1.00  0.00           C  
ATOM   1517  CE  LYS A 337      25.981  47.840  40.070  1.00  0.00           C  
ATOM   1518  NZ  LYS A 337      25.570  47.826  41.489  1.00  0.00           N  
ATOM   1519  H   LYS A 337      26.625  48.564  34.923  1.00  0.00           H  
ATOM   1520  HA  LYS A 337      24.666  50.763  35.071  1.00  0.00           H  
ATOM   1521  HB2 LYS A 337      24.790  50.930  37.557  1.00  0.00           H  
ATOM   1522  HB3 LYS A 337      23.891  49.547  36.936  1.00  0.00           H  
ATOM   1523  HG2 LYS A 337      25.787  48.043  37.391  1.00  0.00           H  
ATOM   1524  HG3 LYS A 337      26.765  49.413  37.961  1.00  0.00           H  
ATOM   1525  HD2 LYS A 337      25.169  49.823  39.780  1.00  0.00           H  
ATOM   1526  HD3 LYS A 337      24.129  48.506  39.192  1.00  0.00           H  
ATOM   1527  HE2 LYS A 337      25.848  46.848  39.628  1.00  0.00           H  
ATOM   1528  HE3 LYS A 337      27.040  48.104  40.000  1.00  0.00           H  
ATOM   1529  HZ1 LYS A 337      25.759  48.737  41.905  1.00  0.00           H  
ATOM   1530  HZ2 LYS A 337      26.113  47.135  41.999  1.00  0.00           H  
ATOM   1531  HZ3 LYS A 337      24.577  47.619  41.569  1.00  0.00           H  
ATOM   1532  N   ILE A 338      26.377  52.458  35.384  1.00  0.00           N  
ATOM   1533  CA  ILE A 338      27.383  53.522  35.266  1.00  0.00           C  
ATOM   1534  C   ILE A 338      28.094  53.770  36.609  1.00  0.00           C  
ATOM   1535  O   ILE A 338      27.472  53.798  37.677  1.00  0.00           O  
ATOM   1536  CB  ILE A 338      26.742  54.803  34.670  1.00  0.00           C  
ATOM   1537  CG1 ILE A 338      26.104  54.476  33.295  1.00  0.00           C  
ATOM   1538  CG2 ILE A 338      27.771  55.935  34.511  1.00  0.00           C  
ATOM   1539  CD1 ILE A 338      25.527  55.664  32.521  1.00  0.00           C  
ATOM   1540  H   ILE A 338      25.418  52.697  35.179  1.00  0.00           H  
ATOM   1541  HA  ILE A 338      28.143  53.180  34.561  1.00  0.00           H  
ATOM   1542  HB  ILE A 338      25.959  55.148  35.347  1.00  0.00           H  
ATOM   1543 HG12 ILE A 338      26.850  53.992  32.662  1.00  0.00           H  
ATOM   1544 HG13 ILE A 338      25.282  53.776  33.446  1.00  0.00           H  
ATOM   1545 HG21 ILE A 338      27.272  56.852  34.205  1.00  0.00           H  
ATOM   1546 HG22 ILE A 338      28.272  56.150  35.451  1.00  0.00           H  
ATOM   1547 HG23 ILE A 338      28.513  55.670  33.759  1.00  0.00           H  
ATOM   1548 HD11 ILE A 338      25.028  55.288  31.630  1.00  0.00           H  
ATOM   1549 HD12 ILE A 338      24.806  56.199  33.141  1.00  0.00           H  
ATOM   1550 HD13 ILE A 338      26.320  56.341  32.204  1.00  0.00           H  
ATOM   1551  N   GLU A 339      29.410  53.978  36.549  1.00  0.00           N  
ATOM   1552  CA  GLU A 339      30.306  54.233  37.684  1.00  0.00           C  
ATOM   1553  C   GLU A 339      30.302  55.721  38.115  1.00  0.00           C  
ATOM   1554  O   GLU A 339      31.361  56.334  38.288  1.00  0.00           O  
ATOM   1555  CB  GLU A 339      31.720  53.717  37.345  1.00  0.00           C  
ATOM   1556  CG  GLU A 339      31.803  52.198  37.103  1.00  0.00           C  
ATOM   1557  CD  GLU A 339      33.194  51.729  36.641  1.00  0.00           C  
ATOM   1558  OE1 GLU A 339      33.484  50.508  36.731  1.00  0.00           O  
ATOM   1559  OE2 GLU A 339      34.009  52.548  36.144  1.00  0.00           O  
ATOM   1560  H   GLU A 339      29.839  53.996  35.626  1.00  0.00           H  
ATOM   1561  HA  GLU A 339      29.950  53.663  38.543  1.00  0.00           H  
ATOM   1562  HB2 GLU A 339      32.069  54.246  36.459  1.00  0.00           H  
ATOM   1563  HB3 GLU A 339      32.384  53.946  38.178  1.00  0.00           H  
ATOM   1564  HG2 GLU A 339      31.534  51.682  38.028  1.00  0.00           H  
ATOM   1565  HG3 GLU A 339      31.080  51.916  36.335  1.00  0.00           H  
ATOM   1566  N   LYS A 340      29.106  56.311  38.251  1.00  0.00           N  
ATOM   1567  CA  LYS A 340      28.837  57.691  38.707  1.00  0.00           C  
ATOM   1568  C   LYS A 340      27.527  57.750  39.499  1.00  0.00           C  
ATOM   1569  O   LYS A 340      26.494  57.289  39.003  1.00  0.00           O  
ATOM   1570  CB  LYS A 340      28.762  58.664  37.507  1.00  0.00           C  
ATOM   1571  CG  LYS A 340      30.101  59.253  37.035  1.00  0.00           C  
ATOM   1572  CD  LYS A 340      30.626  60.355  37.963  1.00  0.00           C  
ATOM   1573  CE  LYS A 340      31.913  60.970  37.403  1.00  0.00           C  
ATOM   1574  NZ  LYS A 340      32.314  62.174  38.168  1.00  0.00           N  
ATOM   1575  H   LYS A 340      28.297  55.725  38.074  1.00  0.00           H  
ATOM   1576  HA  LYS A 340      29.641  58.004  39.374  1.00  0.00           H  
ATOM   1577  HB2 LYS A 340      28.300  58.146  36.668  1.00  0.00           H  
ATOM   1578  HB3 LYS A 340      28.105  59.499  37.760  1.00  0.00           H  
ATOM   1579  HG2 LYS A 340      30.841  58.463  36.944  1.00  0.00           H  
ATOM   1580  HG3 LYS A 340      29.949  59.687  36.046  1.00  0.00           H  
ATOM   1581  HD2 LYS A 340      29.867  61.134  38.041  1.00  0.00           H  
ATOM   1582  HD3 LYS A 340      30.821  59.944  38.953  1.00  0.00           H  
ATOM   1583  HE2 LYS A 340      32.709  60.221  37.435  1.00  0.00           H  
ATOM   1584  HE3 LYS A 340      31.748  61.242  36.357  1.00  0.00           H  
ATOM   1585  HZ1 LYS A 340      31.610  62.906  38.088  1.00  0.00           H  
ATOM   1586  HZ2 LYS A 340      33.190  62.546  37.809  1.00  0.00           H  
ATOM   1587  HZ3 LYS A 340      32.456  61.950  39.151  1.00  0.00           H  
ATOM   1588  N   ARG A 341      27.557  58.344  40.699  1.00  0.00           N  
ATOM   1589  CA  ARG A 341      26.399  58.507  41.595  1.00  0.00           C  
ATOM   1590  C   ARG A 341      25.326  59.387  40.940  1.00  0.00           C  
ATOM   1591  O   ARG A 341      25.658  60.406  40.339  1.00  0.00           O  
ATOM   1592  CB  ARG A 341      26.888  59.102  42.931  1.00  0.00           C  
ATOM   1593  CG  ARG A 341      25.860  58.966  44.064  1.00  0.00           C  
ATOM   1594  CD  ARG A 341      26.399  59.562  45.376  1.00  0.00           C  
ATOM   1595  NE  ARG A 341      25.814  58.897  46.553  1.00  0.00           N  
ATOM   1596  CZ  ARG A 341      24.584  59.013  47.022  1.00  0.00           C  
ATOM   1597  NH1 ARG A 341      23.753  59.933  46.612  1.00  0.00           N  
ATOM   1598  NH2 ARG A 341      24.167  58.170  47.917  1.00  0.00           N  
ATOM   1599  H   ARG A 341      28.437  58.723  41.012  1.00  0.00           H  
ATOM   1600  HA  ARG A 341      25.976  57.518  41.782  1.00  0.00           H  
ATOM   1601  HB2 ARG A 341      27.793  58.573  43.236  1.00  0.00           H  
ATOM   1602  HB3 ARG A 341      27.140  60.156  42.791  1.00  0.00           H  
ATOM   1603  HG2 ARG A 341      24.929  59.468  43.799  1.00  0.00           H  
ATOM   1604  HG3 ARG A 341      25.657  57.903  44.210  1.00  0.00           H  
ATOM   1605  HD2 ARG A 341      27.480  59.418  45.416  1.00  0.00           H  
ATOM   1606  HD3 ARG A 341      26.206  60.635  45.403  1.00  0.00           H  
ATOM   1607  HE  ARG A 341      26.400  58.204  47.002  1.00  0.00           H  
ATOM   1608 HH11 ARG A 341      24.086  60.691  46.029  1.00  0.00           H  
ATOM   1609 HH12 ARG A 341      22.835  60.002  47.033  1.00  0.00           H  
ATOM   1610 HH21 ARG A 341      24.770  57.414  48.228  1.00  0.00           H  
ATOM   1611 HH22 ARG A 341      23.216  58.218  48.266  1.00  0.00           H  
ATOM   1612  N   ARG A 342      24.055  58.998  41.064  1.00  0.00           N  
ATOM   1613  CA  ARG A 342      22.879  59.641  40.435  1.00  0.00           C  
ATOM   1614  C   ARG A 342      21.675  59.733  41.372  1.00  0.00           C  
ATOM   1615  O   ARG A 342      21.166  60.856  41.581  1.00  0.00           O  
ATOM   1616  CB  ARG A 342      22.550  58.971  39.080  1.00  0.00           C  
ATOM   1617  CG  ARG A 342      21.836  57.599  39.045  1.00  0.00           C  
ATOM   1618  CD  ARG A 342      22.604  56.401  39.626  1.00  0.00           C  
ATOM   1619  NE  ARG A 342      22.589  56.394  41.098  1.00  0.00           N  
ATOM   1620  CZ  ARG A 342      23.433  55.766  41.888  1.00  0.00           C  
ATOM   1621  NH1 ARG A 342      24.304  54.920  41.442  1.00  0.00           N  
ATOM   1622  NH2 ARG A 342      23.481  56.031  43.159  1.00  0.00           N  
ATOM   1623  H   ARG A 342      23.904  58.142  41.568  1.00  0.00           H  
ATOM   1624  HA  ARG A 342      23.145  60.675  40.214  1.00  0.00           H  
ATOM   1625  HB2 ARG A 342      21.910  59.666  38.535  1.00  0.00           H  
ATOM   1626  HB3 ARG A 342      23.473  58.887  38.504  1.00  0.00           H  
ATOM   1627  HG2 ARG A 342      20.864  57.677  39.533  1.00  0.00           H  
ATOM   1628  HG3 ARG A 342      21.642  57.373  37.996  1.00  0.00           H  
ATOM   1629  HD2 ARG A 342      22.134  55.482  39.270  1.00  0.00           H  
ATOM   1630  HD3 ARG A 342      23.630  56.428  39.254  1.00  0.00           H  
ATOM   1631  HE  ARG A 342      21.949  57.050  41.534  1.00  0.00           H  
ATOM   1632 HH11 ARG A 342      24.316  54.642  40.466  1.00  0.00           H  
ATOM   1633 HH12 ARG A 342      25.075  54.665  42.049  1.00  0.00           H  
ATOM   1634 HH21 ARG A 342      22.850  56.699  43.589  1.00  0.00           H  
ATOM   1635 HH22 ARG A 342      24.078  55.467  43.750  1.00  0.00           H  
TER    1636      ARG A 342                                                      
ENDMDL                                                                          
MODEL        2                                                                  
ATOM      1  N   SER A 244      17.443  20.477  32.328  1.00  0.00           N  
ATOM      2  CA  SER A 244      18.320  19.768  31.382  1.00  0.00           C  
ATOM      3  C   SER A 244      19.619  19.383  32.078  1.00  0.00           C  
ATOM      4  O   SER A 244      20.186  20.211  32.785  1.00  0.00           O  
ATOM      5  CB  SER A 244      18.618  20.651  30.169  1.00  0.00           C  
ATOM      6  OG  SER A 244      17.406  21.149  29.623  1.00  0.00           O  
ATOM      7  H1  SER A 244      17.934  21.256  32.747  1.00  0.00           H  
ATOM      8  H2  SER A 244      17.151  19.847  33.064  1.00  0.00           H  
ATOM      9  H3  SER A 244      16.619  20.817  31.849  1.00  0.00           H  
ATOM     10  HA  SER A 244      17.815  18.866  31.041  1.00  0.00           H  
ATOM     11  HB2 SER A 244      19.246  21.492  30.470  1.00  0.00           H  
ATOM     12  HB3 SER A 244      19.144  20.064  29.416  1.00  0.00           H  
ATOM     13  HG  SER A 244      17.374  20.879  28.677  1.00  0.00           H  
ATOM     14  N   HIS A 245      20.126  18.160  31.884  1.00  0.00           N  
ATOM     15  CA  HIS A 245      21.451  17.759  32.384  1.00  0.00           C  
ATOM     16  C   HIS A 245      22.556  18.464  31.585  1.00  0.00           C  
ATOM     17  O   HIS A 245      22.609  18.347  30.354  1.00  0.00           O  
ATOM     18  CB  HIS A 245      21.620  16.234  32.326  1.00  0.00           C  
ATOM     19  CG  HIS A 245      22.904  15.760  32.970  1.00  0.00           C  
ATOM     20  ND1 HIS A 245      23.115  15.630  34.321  1.00  0.00           N  
ATOM     21  CD2 HIS A 245      24.062  15.369  32.347  1.00  0.00           C  
ATOM     22  CE1 HIS A 245      24.366  15.183  34.514  1.00  0.00           C  
ATOM     23  NE2 HIS A 245      24.996  15.014  33.334  1.00  0.00           N  
ATOM     24  H   HIS A 245      19.637  17.531  31.252  1.00  0.00           H  
ATOM     25  HA  HIS A 245      21.532  18.065  33.430  1.00  0.00           H  
ATOM     26  HB2 HIS A 245      20.788  15.781  32.863  1.00  0.00           H  
ATOM     27  HB3 HIS A 245      21.583  15.896  31.289  1.00  0.00           H  
ATOM     28  HD1 HIS A 245      22.427  15.818  35.051  1.00  0.00           H  
ATOM     29  HD2 HIS A 245      24.228  15.345  31.279  1.00  0.00           H  
ATOM     30  HE1 HIS A 245      24.802  14.982  35.485  1.00  0.00           H  
ATOM     31  N   MET A 246      23.428  19.202  32.274  1.00  0.00           N  
ATOM     32  CA  MET A 246      24.303  20.210  31.662  1.00  0.00           C  
ATOM     33  C   MET A 246      25.603  20.435  32.455  1.00  0.00           C  
ATOM     34  O   MET A 246      25.730  20.034  33.616  1.00  0.00           O  
ATOM     35  CB  MET A 246      23.510  21.522  31.506  1.00  0.00           C  
ATOM     36  CG  MET A 246      23.133  22.180  32.843  1.00  0.00           C  
ATOM     37  SD  MET A 246      22.059  23.635  32.714  1.00  0.00           S  
ATOM     38  CE  MET A 246      23.091  24.698  31.672  1.00  0.00           C  
ATOM     39  H   MET A 246      23.365  19.195  33.288  1.00  0.00           H  
ATOM     40  HA  MET A 246      24.586  19.880  30.662  1.00  0.00           H  
ATOM     41  HB2 MET A 246      24.107  22.221  30.922  1.00  0.00           H  
ATOM     42  HB3 MET A 246      22.594  21.323  30.947  1.00  0.00           H  
ATOM     43  HG2 MET A 246      22.620  21.447  33.466  1.00  0.00           H  
ATOM     44  HG3 MET A 246      24.045  22.482  33.355  1.00  0.00           H  
ATOM     45  HE1 MET A 246      22.684  25.709  31.670  1.00  0.00           H  
ATOM     46  HE2 MET A 246      24.107  24.718  32.066  1.00  0.00           H  
ATOM     47  HE3 MET A 246      23.103  24.311  30.653  1.00  0.00           H  
ATOM     48  N   GLY A 247      26.571  21.097  31.823  1.00  0.00           N  
ATOM     49  CA  GLY A 247      27.771  21.634  32.476  1.00  0.00           C  
ATOM     50  C   GLY A 247      27.572  23.071  32.976  1.00  0.00           C  
ATOM     51  O   GLY A 247      26.461  23.482  33.325  1.00  0.00           O  
ATOM     52  H   GLY A 247      26.374  21.439  30.881  1.00  0.00           H  
ATOM     53  HA2 GLY A 247      28.063  21.012  33.322  1.00  0.00           H  
ATOM     54  HA3 GLY A 247      28.592  21.629  31.760  1.00  0.00           H  
ATOM     55  N   SER A 248      28.664  23.837  33.023  1.00  0.00           N  
ATOM     56  CA  SER A 248      28.717  25.298  33.211  1.00  0.00           C  
ATOM     57  C   SER A 248      30.140  25.839  33.013  1.00  0.00           C  
ATOM     58  O   SER A 248      31.114  25.115  33.226  1.00  0.00           O  
ATOM     59  CB  SER A 248      28.208  25.705  34.602  1.00  0.00           C  
ATOM     60  OG  SER A 248      26.800  25.851  34.553  1.00  0.00           O  
ATOM     61  H   SER A 248      29.546  23.377  32.830  1.00  0.00           H  
ATOM     62  HA  SER A 248      28.079  25.774  32.467  1.00  0.00           H  
ATOM     63  HB2 SER A 248      28.487  24.950  35.338  1.00  0.00           H  
ATOM     64  HB3 SER A 248      28.644  26.660  34.896  1.00  0.00           H  
ATOM     65  HG  SER A 248      26.467  24.991  34.225  1.00  0.00           H  
ATOM     66  N   LEU A 249      30.282  27.128  32.683  1.00  0.00           N  
ATOM     67  CA  LEU A 249      31.577  27.837  32.673  1.00  0.00           C  
ATOM     68  C   LEU A 249      32.204  27.933  34.079  1.00  0.00           C  
ATOM     69  O   LEU A 249      33.421  28.061  34.235  1.00  0.00           O  
ATOM     70  CB  LEU A 249      31.365  29.260  32.121  1.00  0.00           C  
ATOM     71  CG  LEU A 249      30.879  29.349  30.664  1.00  0.00           C  
ATOM     72  CD1 LEU A 249      30.567  30.807  30.328  1.00  0.00           C  
ATOM     73  CD2 LEU A 249      31.938  28.856  29.678  1.00  0.00           C  
ATOM     74  H   LEU A 249      29.439  27.675  32.512  1.00  0.00           H  
ATOM     75  HA  LEU A 249      32.284  27.299  32.039  1.00  0.00           H  
ATOM     76  HB2 LEU A 249      30.638  29.768  32.758  1.00  0.00           H  
ATOM     77  HB3 LEU A 249      32.306  29.806  32.200  1.00  0.00           H  
ATOM     78  HG  LEU A 249      29.971  28.761  30.537  1.00  0.00           H  
ATOM     79 HD11 LEU A 249      30.270  30.896  29.283  1.00  0.00           H  
ATOM     80 HD12 LEU A 249      31.447  31.426  30.507  1.00  0.00           H  
ATOM     81 HD13 LEU A 249      29.751  31.161  30.959  1.00  0.00           H  
ATOM     82 HD21 LEU A 249      31.574  28.975  28.659  1.00  0.00           H  
ATOM     83 HD22 LEU A 249      32.157  27.804  29.849  1.00  0.00           H  
ATOM     84 HD23 LEU A 249      32.851  29.436  29.795  1.00  0.00           H  
ATOM     85  N   ASN A 250      31.360  27.875  35.109  1.00  0.00           N  
ATOM     86  CA  ASN A 250      31.712  27.920  36.530  1.00  0.00           C  
ATOM     87  C   ASN A 250      32.033  26.543  37.147  1.00  0.00           C  
ATOM     88  O   ASN A 250      32.348  26.461  38.338  1.00  0.00           O  
ATOM     89  CB  ASN A 250      30.593  28.673  37.262  1.00  0.00           C  
ATOM     90  CG  ASN A 250      30.647  30.143  36.895  1.00  0.00           C  
ATOM     91  OD1 ASN A 250      30.332  30.544  35.784  1.00  0.00           O  
ATOM     92  ND2 ASN A 250      31.124  30.988  37.772  1.00  0.00           N  
ATOM     93  H   ASN A 250      30.378  27.858  34.884  1.00  0.00           H  
ATOM     94  HA  ASN A 250      32.619  28.520  36.647  1.00  0.00           H  
ATOM     95  HB2 ASN A 250      29.620  28.265  36.995  1.00  0.00           H  
ATOM     96  HB3 ASN A 250      30.719  28.563  38.338  1.00  0.00           H  
ATOM     97 HD21 ASN A 250      31.215  30.700  38.743  1.00  0.00           H  
ATOM     98 HD22 ASN A 250      31.140  31.969  37.512  1.00  0.00           H  
ATOM     99  N   ASP A 251      31.992  25.471  36.346  1.00  0.00           N  
ATOM    100  CA  ASP A 251      32.460  24.145  36.755  1.00  0.00           C  
ATOM    101  C   ASP A 251      33.896  24.122  37.290  1.00  0.00           C  
ATOM    102  O   ASP A 251      34.786  24.774  36.740  1.00  0.00           O  
ATOM    103  CB  ASP A 251      32.265  23.100  35.643  1.00  0.00           C  
ATOM    104  CG  ASP A 251      30.824  22.619  35.447  1.00  0.00           C  
ATOM    105  OD1 ASP A 251      30.588  21.863  34.475  1.00  0.00           O  
ATOM    106  OD2 ASP A 251      29.929  22.941  36.260  1.00  0.00           O  
ATOM    107  H   ASP A 251      31.744  25.594  35.375  1.00  0.00           H  
ATOM    108  HA  ASP A 251      31.831  23.833  37.592  1.00  0.00           H  
ATOM    109  HB2 ASP A 251      32.649  23.501  34.704  1.00  0.00           H  
ATOM    110  HB3 ASP A 251      32.866  22.222  35.884  1.00  0.00           H  
ATOM    111  N   SER A 252      34.128  23.360  38.356  1.00  0.00           N  
ATOM    112  CA  SER A 252      35.464  23.141  38.923  1.00  0.00           C  
ATOM    113  C   SER A 252      36.297  22.149  38.097  1.00  0.00           C  
ATOM    114  O   SER A 252      37.517  22.121  38.227  1.00  0.00           O  
ATOM    115  CB  SER A 252      35.351  22.718  40.389  1.00  0.00           C  
ATOM    116  OG  SER A 252      34.663  23.730  41.115  1.00  0.00           O  
ATOM    117  H   SER A 252      33.371  22.777  38.703  1.00  0.00           H  
ATOM    118  HA  SER A 252      36.005  24.083  38.904  1.00  0.00           H  
ATOM    119  HB2 SER A 252      34.810  21.773  40.465  1.00  0.00           H  
ATOM    120  HB3 SER A 252      36.352  22.594  40.805  1.00  0.00           H  
ATOM    121  HG  SER A 252      33.703  23.570  40.974  1.00  0.00           H  
ATOM    122  N   ASP A 253      35.672  21.414  37.172  1.00  0.00           N  
ATOM    123  CA  ASP A 253      36.330  20.537  36.187  1.00  0.00           C  
ATOM    124  C   ASP A 253      37.308  21.261  35.228  1.00  0.00           C  
ATOM    125  O   ASP A 253      38.130  20.617  34.567  1.00  0.00           O  
ATOM    126  CB  ASP A 253      35.262  19.762  35.376  1.00  0.00           C  
ATOM    127  CG  ASP A 253      34.388  18.768  36.163  1.00  0.00           C  
ATOM    128  OD1 ASP A 253      33.578  18.046  35.533  1.00  0.00           O  
ATOM    129  OD2 ASP A 253      34.457  18.708  37.414  1.00  0.00           O  
ATOM    130  H   ASP A 253      34.660  21.450  37.176  1.00  0.00           H  
ATOM    131  HA  ASP A 253      36.929  19.807  36.733  1.00  0.00           H  
ATOM    132  HB2 ASP A 253      34.609  20.483  34.883  1.00  0.00           H  
ATOM    133  HB3 ASP A 253      35.772  19.196  34.594  1.00  0.00           H  
ATOM    134  N   ILE A 254      37.212  22.595  35.145  1.00  0.00           N  
ATOM    135  CA  ILE A 254      37.909  23.478  34.196  1.00  0.00           C  
ATOM    136  C   ILE A 254      38.301  24.820  34.848  1.00  0.00           C  
ATOM    137  O   ILE A 254      37.762  25.201  35.891  1.00  0.00           O  
ATOM    138  CB  ILE A 254      37.012  23.731  32.956  1.00  0.00           C  
ATOM    139  CG1 ILE A 254      35.657  24.374  33.346  1.00  0.00           C  
ATOM    140  CG2 ILE A 254      36.813  22.433  32.156  1.00  0.00           C  
ATOM    141  CD1 ILE A 254      34.725  24.660  32.165  1.00  0.00           C  
ATOM    142  H   ILE A 254      36.524  23.046  35.734  1.00  0.00           H  
ATOM    143  HA  ILE A 254      38.828  22.994  33.868  1.00  0.00           H  
ATOM    144  HB  ILE A 254      37.541  24.423  32.300  1.00  0.00           H  
ATOM    145 HG12 ILE A 254      35.121  23.724  34.039  1.00  0.00           H  
ATOM    146 HG13 ILE A 254      35.844  25.320  33.854  1.00  0.00           H  
ATOM    147 HG21 ILE A 254      37.774  21.936  32.027  1.00  0.00           H  
ATOM    148 HG22 ILE A 254      36.129  21.763  32.677  1.00  0.00           H  
ATOM    149 HG23 ILE A 254      36.408  22.664  31.171  1.00  0.00           H  
ATOM    150 HD11 ILE A 254      35.256  25.219  31.396  1.00  0.00           H  
ATOM    151 HD12 ILE A 254      34.355  23.724  31.750  1.00  0.00           H  
ATOM    152 HD13 ILE A 254      33.877  25.246  32.517  1.00  0.00           H  
ATOM    153  N   LYS A 255      39.208  25.568  34.203  1.00  0.00           N  
ATOM    154  CA  LYS A 255      39.590  26.956  34.547  1.00  0.00           C  
ATOM    155  C   LYS A 255      39.674  27.842  33.286  1.00  0.00           C  
ATOM    156  O   LYS A 255      40.048  27.337  32.226  1.00  0.00           O  
ATOM    157  CB  LYS A 255      40.928  26.983  35.315  1.00  0.00           C  
ATOM    158  CG  LYS A 255      40.914  26.182  36.627  1.00  0.00           C  
ATOM    159  CD  LYS A 255      42.300  26.164  37.284  1.00  0.00           C  
ATOM    160  CE  LYS A 255      42.278  25.230  38.498  1.00  0.00           C  
ATOM    161  NZ  LYS A 255      43.635  24.999  39.040  1.00  0.00           N  
ATOM    162  H   LYS A 255      39.640  25.155  33.378  1.00  0.00           H  
ATOM    163  HA  LYS A 255      38.818  27.367  35.199  1.00  0.00           H  
ATOM    164  HB2 LYS A 255      41.710  26.584  34.670  1.00  0.00           H  
ATOM    165  HB3 LYS A 255      41.184  28.019  35.545  1.00  0.00           H  
ATOM    166  HG2 LYS A 255      40.189  26.621  37.313  1.00  0.00           H  
ATOM    167  HG3 LYS A 255      40.626  25.152  36.417  1.00  0.00           H  
ATOM    168  HD2 LYS A 255      43.027  25.795  36.559  1.00  0.00           H  
ATOM    169  HD3 LYS A 255      42.580  27.172  37.595  1.00  0.00           H  
ATOM    170  HE2 LYS A 255      41.627  25.653  39.269  1.00  0.00           H  
ATOM    171  HE3 LYS A 255      41.842  24.277  38.190  1.00  0.00           H  
ATOM    172  HZ1 LYS A 255      43.627  24.259  39.739  1.00  0.00           H  
ATOM    173  HZ2 LYS A 255      44.007  25.835  39.487  1.00  0.00           H  
ATOM    174  HZ3 LYS A 255      44.290  24.739  38.309  1.00  0.00           H  
ATOM    175  N   PRO A 256      39.343  29.145  33.350  1.00  0.00           N  
ATOM    176  CA  PRO A 256      39.417  30.045  32.195  1.00  0.00           C  
ATOM    177  C   PRO A 256      40.864  30.423  31.839  1.00  0.00           C  
ATOM    178  O   PRO A 256      41.677  30.707  32.722  1.00  0.00           O  
ATOM    179  CB  PRO A 256      38.602  31.281  32.596  1.00  0.00           C  
ATOM    180  CG  PRO A 256      38.744  31.323  34.118  1.00  0.00           C  
ATOM    181  CD  PRO A 256      38.792  29.845  34.503  1.00  0.00           C  
ATOM    182  HA  PRO A 256      38.948  29.581  31.327  1.00  0.00           H  
ATOM    183  HB2 PRO A 256      38.977  32.193  32.131  1.00  0.00           H  
ATOM    184  HB3 PRO A 256      37.554  31.129  32.335  1.00  0.00           H  
ATOM    185  HG2 PRO A 256      39.687  31.802  34.389  1.00  0.00           H  
ATOM    186  HG3 PRO A 256      37.906  31.836  34.590  1.00  0.00           H  
ATOM    187  HD2 PRO A 256      39.409  29.707  35.392  1.00  0.00           H  
ATOM    188  HD3 PRO A 256      37.780  29.484  34.687  1.00  0.00           H  
ATOM    189  N   LEU A 257      41.175  30.515  30.544  1.00  0.00           N  
ATOM    190  CA  LEU A 257      42.398  31.130  30.004  1.00  0.00           C  
ATOM    191  C   LEU A 257      42.108  32.508  29.387  1.00  0.00           C  
ATOM    192  O   LEU A 257      42.759  33.495  29.732  1.00  0.00           O  
ATOM    193  CB  LEU A 257      43.036  30.215  28.938  1.00  0.00           C  
ATOM    194  CG  LEU A 257      43.639  28.893  29.447  1.00  0.00           C  
ATOM    195  CD1 LEU A 257      44.199  28.119  28.251  1.00  0.00           C  
ATOM    196  CD2 LEU A 257      44.780  29.114  30.442  1.00  0.00           C  
ATOM    197  H   LEU A 257      40.463  30.240  29.874  1.00  0.00           H  
ATOM    198  HA  LEU A 257      43.123  31.296  30.801  1.00  0.00           H  
ATOM    199  HB2 LEU A 257      42.289  29.981  28.181  1.00  0.00           H  
ATOM    200  HB3 LEU A 257      43.826  30.780  28.443  1.00  0.00           H  
ATOM    201  HG  LEU A 257      42.860  28.295  29.917  1.00  0.00           H  
ATOM    202 HD11 LEU A 257      43.391  27.855  27.570  1.00  0.00           H  
ATOM    203 HD12 LEU A 257      44.677  27.200  28.588  1.00  0.00           H  
ATOM    204 HD13 LEU A 257      44.937  28.722  27.722  1.00  0.00           H  
ATOM    205 HD21 LEU A 257      44.396  29.554  31.361  1.00  0.00           H  
ATOM    206 HD22 LEU A 257      45.534  29.773  30.012  1.00  0.00           H  
ATOM    207 HD23 LEU A 257      45.244  28.160  30.691  1.00  0.00           H  
ATOM    208  N   ARG A 258      41.134  32.594  28.473  1.00  0.00           N  
ATOM    209  CA  ARG A 258      40.783  33.823  27.732  1.00  0.00           C  
ATOM    210  C   ARG A 258      39.274  34.067  27.793  1.00  0.00           C  
ATOM    211  O   ARG A 258      38.514  33.112  27.653  1.00  0.00           O  
ATOM    212  CB  ARG A 258      41.259  33.753  26.270  1.00  0.00           C  
ATOM    213  CG  ARG A 258      42.735  33.397  26.012  1.00  0.00           C  
ATOM    214  CD  ARG A 258      43.745  34.540  26.203  1.00  0.00           C  
ATOM    215  NE  ARG A 258      44.164  34.725  27.603  1.00  0.00           N  
ATOM    216  CZ  ARG A 258      45.072  35.577  28.045  1.00  0.00           C  
ATOM    217  NH1 ARG A 258      45.725  36.373  27.244  1.00  0.00           N  
ATOM    218  NH2 ARG A 258      45.337  35.636  29.317  1.00  0.00           N  
ATOM    219  H   ARG A 258      40.596  31.754  28.282  1.00  0.00           H  
ATOM    220  HA  ARG A 258      41.268  34.676  28.202  1.00  0.00           H  
ATOM    221  HB2 ARG A 258      40.648  33.011  25.754  1.00  0.00           H  
ATOM    222  HB3 ARG A 258      41.060  34.715  25.802  1.00  0.00           H  
ATOM    223  HG2 ARG A 258      43.029  32.537  26.609  1.00  0.00           H  
ATOM    224  HG3 ARG A 258      42.798  33.101  24.966  1.00  0.00           H  
ATOM    225  HD2 ARG A 258      44.631  34.300  25.612  1.00  0.00           H  
ATOM    226  HD3 ARG A 258      43.321  35.468  25.816  1.00  0.00           H  
ATOM    227  HE  ARG A 258      43.718  34.158  28.311  1.00  0.00           H  
ATOM    228 HH11 ARG A 258      45.537  36.336  26.250  1.00  0.00           H  
ATOM    229 HH12 ARG A 258      46.498  36.932  27.587  1.00  0.00           H  
ATOM    230 HH21 ARG A 258      44.930  34.972  29.961  1.00  0.00           H  
ATOM    231 HH22 ARG A 258      45.852  36.430  29.684  1.00  0.00           H  
ATOM    232  N   MET A 259      38.862  35.315  28.024  1.00  0.00           N  
ATOM    233  CA  MET A 259      37.478  35.695  28.399  1.00  0.00           C  
ATOM    234  C   MET A 259      37.018  37.068  27.845  1.00  0.00           C  
ATOM    235  O   MET A 259      36.309  37.817  28.520  1.00  0.00           O  
ATOM    236  CB  MET A 259      37.296  35.600  29.933  1.00  0.00           C  
ATOM    237  CG  MET A 259      37.370  34.180  30.511  1.00  0.00           C  
ATOM    238  SD  MET A 259      36.066  33.031  29.984  1.00  0.00           S  
ATOM    239  CE  MET A 259      34.622  33.737  30.826  1.00  0.00           C  
ATOM    240  H   MET A 259      39.583  36.025  28.025  1.00  0.00           H  
ATOM    241  HA  MET A 259      36.800  34.969  27.950  1.00  0.00           H  
ATOM    242  HB2 MET A 259      38.060  36.208  30.417  1.00  0.00           H  
ATOM    243  HB3 MET A 259      36.324  36.006  30.212  1.00  0.00           H  
ATOM    244  HG2 MET A 259      38.336  33.745  30.262  1.00  0.00           H  
ATOM    245  HG3 MET A 259      37.327  34.255  31.596  1.00  0.00           H  
ATOM    246  HE1 MET A 259      33.761  33.084  30.678  1.00  0.00           H  
ATOM    247  HE2 MET A 259      34.823  33.826  31.894  1.00  0.00           H  
ATOM    248  HE3 MET A 259      34.394  34.719  30.412  1.00  0.00           H  
ATOM    249  N   ASP A 260      37.429  37.413  26.622  1.00  0.00           N  
ATOM    250  CA  ASP A 260      37.202  38.693  25.928  1.00  0.00           C  
ATOM    251  C   ASP A 260      35.757  39.240  25.915  1.00  0.00           C  
ATOM    252  O   ASP A 260      34.900  38.672  25.233  1.00  0.00           O  
ATOM    253  CB  ASP A 260      37.765  38.626  24.500  1.00  0.00           C  
ATOM    254  CG  ASP A 260      39.288  38.540  24.481  1.00  0.00           C  
ATOM    255  OD1 ASP A 260      39.830  37.721  23.701  1.00  0.00           O  
ATOM    256  OD2 ASP A 260      39.957  39.241  25.279  1.00  0.00           O  
ATOM    257  H   ASP A 260      37.983  36.730  26.129  1.00  0.00           H  
ATOM    258  HA  ASP A 260      37.818  39.430  26.434  1.00  0.00           H  
ATOM    259  HB2 ASP A 260      37.330  37.773  23.977  1.00  0.00           H  
ATOM    260  HB3 ASP A 260      37.477  39.532  23.965  1.00  0.00           H  
ATOM    261  N   PRO A 261      35.459  40.334  26.638  1.00  0.00           N  
ATOM    262  CA  PRO A 261      34.102  40.867  26.750  1.00  0.00           C  
ATOM    263  C   PRO A 261      33.483  41.347  25.417  1.00  0.00           C  
ATOM    264  O   PRO A 261      34.196  41.880  24.556  1.00  0.00           O  
ATOM    265  CB  PRO A 261      34.198  42.004  27.772  1.00  0.00           C  
ATOM    266  CG  PRO A 261      35.378  41.592  28.649  1.00  0.00           C  
ATOM    267  CD  PRO A 261      36.322  40.948  27.637  1.00  0.00           C  
ATOM    268  HA  PRO A 261      33.489  40.073  27.175  1.00  0.00           H  
ATOM    269  HB2 PRO A 261      34.434  42.943  27.267  1.00  0.00           H  
ATOM    270  HB3 PRO A 261      33.284  42.101  28.355  1.00  0.00           H  
ATOM    271  HG2 PRO A 261      35.835  42.447  29.146  1.00  0.00           H  
ATOM    272  HG3 PRO A 261      35.055  40.849  29.380  1.00  0.00           H  
ATOM    273  HD2 PRO A 261      36.944  41.707  27.162  1.00  0.00           H  
ATOM    274  HD3 PRO A 261      36.951  40.201  28.128  1.00  0.00           H  
ATOM    275  N   PRO A 262      32.153  41.228  25.233  1.00  0.00           N  
ATOM    276  CA  PRO A 262      31.432  41.852  24.120  1.00  0.00           C  
ATOM    277  C   PRO A 262      31.436  43.384  24.232  1.00  0.00           C  
ATOM    278  O   PRO A 262      31.243  43.927  25.323  1.00  0.00           O  
ATOM    279  CB  PRO A 262      30.006  41.299  24.209  1.00  0.00           C  
ATOM    280  CG  PRO A 262      29.828  41.034  25.706  1.00  0.00           C  
ATOM    281  CD  PRO A 262      31.216  40.565  26.131  1.00  0.00           C  
ATOM    282  HA  PRO A 262      31.872  41.560  23.168  1.00  0.00           H  
ATOM    283  HB2 PRO A 262      29.266  42.004  23.827  1.00  0.00           H  
ATOM    284  HB3 PRO A 262      29.950  40.359  23.662  1.00  0.00           H  
ATOM    285  HG2 PRO A 262      29.584  41.963  26.222  1.00  0.00           H  
ATOM    286  HG3 PRO A 262      29.069  40.280  25.906  1.00  0.00           H  
ATOM    287  HD2 PRO A 262      31.392  40.834  27.171  1.00  0.00           H  
ATOM    288  HD3 PRO A 262      31.296  39.484  26.003  1.00  0.00           H  
ATOM    289  N   VAL A 263      31.622  44.095  23.115  1.00  0.00           N  
ATOM    290  CA  VAL A 263      31.515  45.566  23.089  1.00  0.00           C  
ATOM    291  C   VAL A 263      30.071  46.070  23.147  1.00  0.00           C  
ATOM    292  O   VAL A 263      29.165  45.507  22.527  1.00  0.00           O  
ATOM    293  CB  VAL A 263      32.323  46.234  21.956  1.00  0.00           C  
ATOM    294  CG1 VAL A 263      33.751  45.685  21.873  1.00  0.00           C  
ATOM    295  CG2 VAL A 263      31.664  46.131  20.575  1.00  0.00           C  
ATOM    296  H   VAL A 263      31.772  43.605  22.236  1.00  0.00           H  
ATOM    297  HA  VAL A 263      31.989  45.914  24.007  1.00  0.00           H  
ATOM    298  HB  VAL A 263      32.398  47.294  22.196  1.00  0.00           H  
ATOM    299 HG11 VAL A 263      34.233  45.778  22.846  1.00  0.00           H  
ATOM    300 HG12 VAL A 263      33.744  44.639  21.572  1.00  0.00           H  
ATOM    301 HG13 VAL A 263      34.320  46.264  21.147  1.00  0.00           H  
ATOM    302 HG21 VAL A 263      31.500  45.087  20.312  1.00  0.00           H  
ATOM    303 HG22 VAL A 263      30.708  46.656  20.570  1.00  0.00           H  
ATOM    304 HG23 VAL A 263      32.305  46.591  19.824  1.00  0.00           H  
ATOM    305  N   TYR A 264      29.858  47.160  23.883  1.00  0.00           N  
ATOM    306  CA  TYR A 264      28.585  47.875  23.934  1.00  0.00           C  
ATOM    307  C   TYR A 264      28.148  48.569  22.628  1.00  0.00           C  
ATOM    308  O   TYR A 264      29.005  49.181  21.981  1.00  0.00           O  
ATOM    309  CB  TYR A 264      28.560  48.844  25.124  1.00  0.00           C  
ATOM    310  CG  TYR A 264      28.236  48.247  26.484  1.00  0.00           C  
ATOM    311  CD1 TYR A 264      27.161  48.770  27.234  1.00  0.00           C  
ATOM    312  CD2 TYR A 264      29.040  47.229  27.035  1.00  0.00           C  
ATOM    313  CE1 TYR A 264      26.907  48.304  28.538  1.00  0.00           C  
ATOM    314  CE2 TYR A 264      28.777  46.744  28.329  1.00  0.00           C  
ATOM    315  CZ  TYR A 264      27.724  47.290  29.089  1.00  0.00           C  
ATOM    316  OH  TYR A 264      27.525  46.827  30.347  1.00  0.00           O  
ATOM    317  H   TYR A 264      30.636  47.558  24.396  1.00  0.00           H  
ATOM    318  HA  TYR A 264      27.835  47.118  24.153  1.00  0.00           H  
ATOM    319  HB2 TYR A 264      29.521  49.354  25.185  1.00  0.00           H  
ATOM    320  HB3 TYR A 264      27.817  49.608  24.908  1.00  0.00           H  
ATOM    321  HD1 TYR A 264      26.546  49.558  26.823  1.00  0.00           H  
ATOM    322  HD2 TYR A 264      29.879  46.827  26.483  1.00  0.00           H  
ATOM    323  HE1 TYR A 264      26.093  48.731  29.106  1.00  0.00           H  
ATOM    324  HE2 TYR A 264      29.394  45.965  28.755  1.00  0.00           H  
ATOM    325  HH  TYR A 264      27.105  47.473  30.939  1.00  0.00           H  
ATOM    326  N   PRO A 265      26.851  48.577  22.253  1.00  0.00           N  
ATOM    327  CA  PRO A 265      26.374  49.369  21.120  1.00  0.00           C  
ATOM    328  C   PRO A 265      26.576  50.871  21.377  1.00  0.00           C  
ATOM    329  O   PRO A 265      26.195  51.379  22.437  1.00  0.00           O  
ATOM    330  CB  PRO A 265      24.894  49.018  20.933  1.00  0.00           C  
ATOM    331  CG  PRO A 265      24.671  47.764  21.770  1.00  0.00           C  
ATOM    332  CD  PRO A 265      25.751  47.835  22.847  1.00  0.00           C  
ATOM    333  HA  PRO A 265      26.929  49.067  20.232  1.00  0.00           H  
ATOM    334  HB2 PRO A 265      24.265  49.817  21.320  1.00  0.00           H  
ATOM    335  HB3 PRO A 265      24.658  48.837  19.884  1.00  0.00           H  
ATOM    336  HG2 PRO A 265      23.670  47.763  22.203  1.00  0.00           H  
ATOM    337  HG3 PRO A 265      24.830  46.881  21.151  1.00  0.00           H  
ATOM    338  HD2 PRO A 265      25.376  48.377  23.716  1.00  0.00           H  
ATOM    339  HD3 PRO A 265      26.048  46.823  23.124  1.00  0.00           H  
ATOM    340  N   ARG A 266      27.183  51.587  20.420  1.00  0.00           N  
ATOM    341  CA  ARG A 266      27.677  52.965  20.615  1.00  0.00           C  
ATOM    342  C   ARG A 266      26.565  53.940  21.010  1.00  0.00           C  
ATOM    343  O   ARG A 266      26.683  54.637  22.021  1.00  0.00           O  
ATOM    344  CB  ARG A 266      28.418  53.470  19.360  1.00  0.00           C  
ATOM    345  CG  ARG A 266      29.638  52.626  18.954  1.00  0.00           C  
ATOM    346  CD  ARG A 266      30.415  53.333  17.833  1.00  0.00           C  
ATOM    347  NE  ARG A 266      31.533  52.511  17.323  1.00  0.00           N  
ATOM    348  CZ  ARG A 266      31.648  51.968  16.123  1.00  0.00           C  
ATOM    349  NH1 ARG A 266      30.675  51.949  15.264  1.00  0.00           N  
ATOM    350  NH2 ARG A 266      32.758  51.421  15.730  1.00  0.00           N  
ATOM    351  H   ARG A 266      27.380  51.112  19.543  1.00  0.00           H  
ATOM    352  HA  ARG A 266      28.382  52.964  21.448  1.00  0.00           H  
ATOM    353  HB2 ARG A 266      27.722  53.511  18.519  1.00  0.00           H  
ATOM    354  HB3 ARG A 266      28.760  54.486  19.562  1.00  0.00           H  
ATOM    355  HG2 ARG A 266      30.294  52.493  19.814  1.00  0.00           H  
ATOM    356  HG3 ARG A 266      29.304  51.649  18.602  1.00  0.00           H  
ATOM    357  HD2 ARG A 266      29.729  53.594  17.028  1.00  0.00           H  
ATOM    358  HD3 ARG A 266      30.821  54.267  18.228  1.00  0.00           H  
ATOM    359  HE  ARG A 266      32.361  52.469  17.906  1.00  0.00           H  
ATOM    360 HH11 ARG A 266      29.777  52.331  15.526  1.00  0.00           H  
ATOM    361 HH12 ARG A 266      30.763  51.389  14.425  1.00  0.00           H  
ATOM    362 HH21 ARG A 266      33.546  51.319  16.364  1.00  0.00           H  
ATOM    363 HH22 ARG A 266      32.865  51.189  14.752  1.00  0.00           H  
ATOM    364  N   MET A 267      25.470  53.943  20.246  1.00  0.00           N  
ATOM    365  CA  MET A 267      24.315  54.822  20.454  1.00  0.00           C  
ATOM    366  C   MET A 267      23.511  54.436  21.705  1.00  0.00           C  
ATOM    367  O   MET A 267      23.146  55.321  22.482  1.00  0.00           O  
ATOM    368  CB  MET A 267      23.451  54.827  19.180  1.00  0.00           C  
ATOM    369  CG  MET A 267      22.245  55.764  19.248  1.00  0.00           C  
ATOM    370  SD  MET A 267      21.305  55.844  17.698  1.00  0.00           S  
ATOM    371  CE  MET A 267      22.330  56.999  16.747  1.00  0.00           C  
ATOM    372  H   MET A 267      25.440  53.294  19.472  1.00  0.00           H  
ATOM    373  HA  MET A 267      24.685  55.837  20.604  1.00  0.00           H  
ATOM    374  HB2 MET A 267      24.073  55.117  18.335  1.00  0.00           H  
ATOM    375  HB3 MET A 267      23.071  53.828  18.989  1.00  0.00           H  
ATOM    376  HG2 MET A 267      21.573  55.415  20.032  1.00  0.00           H  
ATOM    377  HG3 MET A 267      22.586  56.767  19.505  1.00  0.00           H  
ATOM    378  HE1 MET A 267      21.894  57.145  15.759  1.00  0.00           H  
ATOM    379  HE2 MET A 267      22.377  57.960  17.260  1.00  0.00           H  
ATOM    380  HE3 MET A 267      23.338  56.603  16.638  1.00  0.00           H  
ATOM    381  N   ALA A 268      23.285  53.139  21.961  1.00  0.00           N  
ATOM    382  CA  ALA A 268      22.584  52.701  23.173  1.00  0.00           C  
ATOM    383  C   ALA A 268      23.354  53.086  24.451  1.00  0.00           C  
ATOM    384  O   ALA A 268      22.767  53.611  25.402  1.00  0.00           O  
ATOM    385  CB  ALA A 268      22.340  51.189  23.103  1.00  0.00           C  
ATOM    386  H   ALA A 268      23.596  52.435  21.296  1.00  0.00           H  
ATOM    387  HA  ALA A 268      21.615  53.199  23.210  1.00  0.00           H  
ATOM    388  HB1 ALA A 268      21.832  50.932  22.172  1.00  0.00           H  
ATOM    389  HB2 ALA A 268      23.287  50.653  23.166  1.00  0.00           H  
ATOM    390  HB3 ALA A 268      21.712  50.883  23.941  1.00  0.00           H  
ATOM    391  N   GLN A 269      24.682  52.907  24.455  1.00  0.00           N  
ATOM    392  CA  GLN A 269      25.521  53.284  25.592  1.00  0.00           C  
ATOM    393  C   GLN A 269      25.542  54.810  25.788  1.00  0.00           C  
ATOM    394  O   GLN A 269      25.399  55.299  26.911  1.00  0.00           O  
ATOM    395  CB  GLN A 269      26.924  52.694  25.430  1.00  0.00           C  
ATOM    396  CG  GLN A 269      27.724  52.803  26.743  1.00  0.00           C  
ATOM    397  CD  GLN A 269      29.026  52.010  26.720  1.00  0.00           C  
ATOM    398  OE1 GLN A 269      29.317  51.199  27.591  1.00  0.00           O  
ATOM    399  NE2 GLN A 269      29.828  52.178  25.700  1.00  0.00           N  
ATOM    400  H   GLN A 269      25.129  52.502  23.637  1.00  0.00           H  
ATOM    401  HA  GLN A 269      25.096  52.822  26.475  1.00  0.00           H  
ATOM    402  HB2 GLN A 269      26.818  51.646  25.166  1.00  0.00           H  
ATOM    403  HB3 GLN A 269      27.449  53.195  24.618  1.00  0.00           H  
ATOM    404  HG2 GLN A 269      27.963  53.850  26.930  1.00  0.00           H  
ATOM    405  HG3 GLN A 269      27.117  52.433  27.570  1.00  0.00           H  
ATOM    406 HE21 GLN A 269      29.584  52.832  24.970  1.00  0.00           H  
ATOM    407 HE22 GLN A 269      30.737  51.729  25.721  1.00  0.00           H  
ATOM    408  N   ALA A 270      25.629  55.564  24.689  1.00  0.00           N  
ATOM    409  CA  ALA A 270      25.615  57.028  24.693  1.00  0.00           C  
ATOM    410  C   ALA A 270      24.307  57.620  25.252  1.00  0.00           C  
ATOM    411  O   ALA A 270      24.350  58.588  26.014  1.00  0.00           O  
ATOM    412  CB  ALA A 270      25.877  57.522  23.265  1.00  0.00           C  
ATOM    413  H   ALA A 270      25.794  55.089  23.808  1.00  0.00           H  
ATOM    414  HA  ALA A 270      26.429  57.382  25.329  1.00  0.00           H  
ATOM    415  HB1 ALA A 270      25.854  58.612  23.240  1.00  0.00           H  
ATOM    416  HB2 ALA A 270      26.859  57.189  22.931  1.00  0.00           H  
ATOM    417  HB3 ALA A 270      25.121  57.129  22.587  1.00  0.00           H  
ATOM    418  N   ARG A 271      23.140  57.044  24.925  1.00  0.00           N  
ATOM    419  CA  ARG A 271      21.828  57.500  25.435  1.00  0.00           C  
ATOM    420  C   ARG A 271      21.449  56.945  26.821  1.00  0.00           C  
ATOM    421  O   ARG A 271      20.460  57.394  27.412  1.00  0.00           O  
ATOM    422  CB  ARG A 271      20.728  57.283  24.373  1.00  0.00           C  
ATOM    423  CG  ARG A 271      20.716  58.350  23.260  1.00  0.00           C  
ATOM    424  CD  ARG A 271      21.766  58.108  22.169  1.00  0.00           C  
ATOM    425  NE  ARG A 271      21.867  59.226  21.216  1.00  0.00           N  
ATOM    426  CZ  ARG A 271      21.267  59.325  20.045  1.00  0.00           C  
ATOM    427  NH1 ARG A 271      20.278  58.562  19.683  1.00  0.00           N  
ATOM    428  NH2 ARG A 271      21.657  60.203  19.171  1.00  0.00           N  
ATOM    429  H   ARG A 271      23.163  56.274  24.258  1.00  0.00           H  
ATOM    430  HA  ARG A 271      21.889  58.577  25.602  1.00  0.00           H  
ATOM    431  HB2 ARG A 271      20.818  56.288  23.936  1.00  0.00           H  
ATOM    432  HB3 ARG A 271      19.757  57.339  24.865  1.00  0.00           H  
ATOM    433  HG2 ARG A 271      19.736  58.336  22.786  1.00  0.00           H  
ATOM    434  HG3 ARG A 271      20.859  59.337  23.698  1.00  0.00           H  
ATOM    435  HD2 ARG A 271      22.744  57.986  22.629  1.00  0.00           H  
ATOM    436  HD3 ARG A 271      21.523  57.183  21.646  1.00  0.00           H  
ATOM    437  HE  ARG A 271      22.577  59.926  21.407  1.00  0.00           H  
ATOM    438 HH11 ARG A 271      19.847  57.907  20.321  1.00  0.00           H  
ATOM    439 HH12 ARG A 271      19.902  58.666  18.744  1.00  0.00           H  
ATOM    440 HH21 ARG A 271      22.434  60.832  19.342  1.00  0.00           H  
ATOM    441 HH22 ARG A 271      21.173  60.214  18.279  1.00  0.00           H  
ATOM    442  N   GLY A 272      22.243  56.016  27.360  1.00  0.00           N  
ATOM    443  CA  GLY A 272      22.087  55.462  28.714  1.00  0.00           C  
ATOM    444  C   GLY A 272      21.090  54.299  28.797  1.00  0.00           C  
ATOM    445  O   GLY A 272      20.415  54.139  29.819  1.00  0.00           O  
ATOM    446  H   GLY A 272      22.992  55.657  26.784  1.00  0.00           H  
ATOM    447  HA2 GLY A 272      23.059  55.101  29.051  1.00  0.00           H  
ATOM    448  HA3 GLY A 272      21.765  56.247  29.399  1.00  0.00           H  
ATOM    449  N   ILE A 273      20.975  53.518  27.718  1.00  0.00           N  
ATOM    450  CA  ILE A 273      19.957  52.481  27.509  1.00  0.00           C  
ATOM    451  C   ILE A 273      20.603  51.110  27.735  1.00  0.00           C  
ATOM    452  O   ILE A 273      21.416  50.654  26.929  1.00  0.00           O  
ATOM    453  CB  ILE A 273      19.345  52.599  26.089  1.00  0.00           C  
ATOM    454  CG1 ILE A 273      18.722  53.988  25.811  1.00  0.00           C  
ATOM    455  CG2 ILE A 273      18.282  51.509  25.852  1.00  0.00           C  
ATOM    456  CD1 ILE A 273      18.614  54.311  24.316  1.00  0.00           C  
ATOM    457  H   ILE A 273      21.681  53.608  26.993  1.00  0.00           H  
ATOM    458  HA  ILE A 273      19.149  52.610  28.230  1.00  0.00           H  
ATOM    459  HB  ILE A 273      20.154  52.448  25.373  1.00  0.00           H  
ATOM    460 HG12 ILE A 273      17.730  54.037  26.257  1.00  0.00           H  
ATOM    461 HG13 ILE A 273      19.328  54.774  26.258  1.00  0.00           H  
ATOM    462 HG21 ILE A 273      17.459  51.625  26.560  1.00  0.00           H  
ATOM    463 HG22 ILE A 273      17.886  51.578  24.839  1.00  0.00           H  
ATOM    464 HG23 ILE A 273      18.707  50.516  25.968  1.00  0.00           H  
ATOM    465 HD11 ILE A 273      19.601  54.260  23.857  1.00  0.00           H  
ATOM    466 HD12 ILE A 273      17.944  53.611  23.818  1.00  0.00           H  
ATOM    467 HD13 ILE A 273      18.218  55.319  24.193  1.00  0.00           H  
ATOM    468  N   GLU A 274      20.250  50.436  28.828  1.00  0.00           N  
ATOM    469  CA  GLU A 274      20.820  49.134  29.209  1.00  0.00           C  
ATOM    470  C   GLU A 274      19.937  47.929  28.842  1.00  0.00           C  
ATOM    471  O   GLU A 274      18.811  48.076  28.358  1.00  0.00           O  
ATOM    472  CB  GLU A 274      21.321  49.135  30.664  1.00  0.00           C  
ATOM    473  CG  GLU A 274      20.486  49.850  31.728  1.00  0.00           C  
ATOM    474  CD  GLU A 274      19.019  49.414  31.804  1.00  0.00           C  
ATOM    475  OE1 GLU A 274      18.739  48.200  31.944  1.00  0.00           O  
ATOM    476  OE2 GLU A 274      18.132  50.299  31.830  1.00  0.00           O  
ATOM    477  H   GLU A 274      19.481  50.804  29.373  1.00  0.00           H  
ATOM    478  HA  GLU A 274      21.726  48.977  28.619  1.00  0.00           H  
ATOM    479  HB2 GLU A 274      21.475  48.108  30.975  1.00  0.00           H  
ATOM    480  HB3 GLU A 274      22.299  49.612  30.671  1.00  0.00           H  
ATOM    481  HG2 GLU A 274      20.955  49.672  32.698  1.00  0.00           H  
ATOM    482  HG3 GLU A 274      20.554  50.919  31.539  1.00  0.00           H  
ATOM    483  N   GLY A 275      20.484  46.722  28.983  1.00  0.00           N  
ATOM    484  CA  GLY A 275      19.856  45.489  28.511  1.00  0.00           C  
ATOM    485  C   GLY A 275      20.479  44.216  29.081  1.00  0.00           C  
ATOM    486  O   GLY A 275      21.438  44.260  29.856  1.00  0.00           O  
ATOM    487  H   GLY A 275      21.412  46.655  29.387  1.00  0.00           H  
ATOM    488  HA2 GLY A 275      18.796  45.494  28.767  1.00  0.00           H  
ATOM    489  HA3 GLY A 275      19.943  45.455  27.425  1.00  0.00           H  
ATOM    490  N   ARG A 276      19.931  43.061  28.698  1.00  0.00           N  
ATOM    491  CA  ARG A 276      20.414  41.730  29.097  1.00  0.00           C  
ATOM    492  C   ARG A 276      20.060  40.684  28.038  1.00  0.00           C  
ATOM    493  O   ARG A 276      19.029  40.795  27.379  1.00  0.00           O  
ATOM    494  CB  ARG A 276      19.892  41.363  30.504  1.00  0.00           C  
ATOM    495  CG  ARG A 276      18.368  41.211  30.606  1.00  0.00           C  
ATOM    496  CD  ARG A 276      17.941  40.770  32.014  1.00  0.00           C  
ATOM    497  NE  ARG A 276      16.493  40.499  32.054  1.00  0.00           N  
ATOM    498  CZ  ARG A 276      15.891  39.428  31.569  1.00  0.00           C  
ATOM    499  NH1 ARG A 276      16.534  38.344  31.236  1.00  0.00           N  
ATOM    500  NH2 ARG A 276      14.613  39.422  31.369  1.00  0.00           N  
ATOM    501  H   ARG A 276      19.196  43.104  27.993  1.00  0.00           H  
ATOM    502  HA  ARG A 276      21.501  41.771  29.149  1.00  0.00           H  
ATOM    503  HB2 ARG A 276      20.353  40.429  30.815  1.00  0.00           H  
ATOM    504  HB3 ARG A 276      20.212  42.128  31.212  1.00  0.00           H  
ATOM    505  HG2 ARG A 276      17.889  42.163  30.376  1.00  0.00           H  
ATOM    506  HG3 ARG A 276      18.032  40.465  29.885  1.00  0.00           H  
ATOM    507  HD2 ARG A 276      18.496  39.878  32.306  1.00  0.00           H  
ATOM    508  HD3 ARG A 276      18.188  41.558  32.725  1.00  0.00           H  
ATOM    509  HE  ARG A 276      15.893  41.247  32.395  1.00  0.00           H  
ATOM    510 HH11 ARG A 276      17.486  38.224  31.529  1.00  0.00           H  
ATOM    511 HH12 ARG A 276      16.011  37.549  30.872  1.00  0.00           H  
ATOM    512 HH21 ARG A 276      14.057  40.262  31.479  1.00  0.00           H  
ATOM    513 HH22 ARG A 276      14.208  38.650  30.847  1.00  0.00           H  
ATOM    514  N   VAL A 277      20.906  39.668  27.871  1.00  0.00           N  
ATOM    515  CA  VAL A 277      20.746  38.626  26.832  1.00  0.00           C  
ATOM    516  C   VAL A 277      21.066  37.244  27.397  1.00  0.00           C  
ATOM    517  O   VAL A 277      22.076  37.075  28.080  1.00  0.00           O  
ATOM    518  CB  VAL A 277      21.581  38.942  25.569  1.00  0.00           C  
ATOM    519  CG1 VAL A 277      21.372  37.935  24.433  1.00  0.00           C  
ATOM    520  CG2 VAL A 277      21.228  40.318  24.992  1.00  0.00           C  
ATOM    521  H   VAL A 277      21.710  39.619  28.485  1.00  0.00           H  
ATOM    522  HA  VAL A 277      19.701  38.606  26.520  1.00  0.00           H  
ATOM    523  HB  VAL A 277      22.639  38.941  25.834  1.00  0.00           H  
ATOM    524 HG11 VAL A 277      20.327  37.942  24.121  1.00  0.00           H  
ATOM    525 HG12 VAL A 277      21.995  38.200  23.574  1.00  0.00           H  
ATOM    526 HG13 VAL A 277      21.646  36.934  24.757  1.00  0.00           H  
ATOM    527 HG21 VAL A 277      20.147  40.417  24.888  1.00  0.00           H  
ATOM    528 HG22 VAL A 277      21.603  41.112  25.637  1.00  0.00           H  
ATOM    529 HG23 VAL A 277      21.677  40.421  24.008  1.00  0.00           H  
ATOM    530  N   LYS A 278      20.191  36.263  27.157  1.00  0.00           N  
ATOM    531  CA  LYS A 278      20.309  34.888  27.666  1.00  0.00           C  
ATOM    532  C   LYS A 278      20.798  33.964  26.555  1.00  0.00           C  
ATOM    533  O   LYS A 278      20.091  33.748  25.570  1.00  0.00           O  
ATOM    534  CB  LYS A 278      18.947  34.440  28.221  1.00  0.00           C  
ATOM    535  CG  LYS A 278      18.981  33.145  29.044  1.00  0.00           C  
ATOM    536  CD  LYS A 278      19.708  33.337  30.388  1.00  0.00           C  
ATOM    537  CE  LYS A 278      19.354  32.269  31.430  1.00  0.00           C  
ATOM    538  NZ  LYS A 278      17.914  32.294  31.781  1.00  0.00           N  
ATOM    539  H   LYS A 278      19.401  36.477  26.549  1.00  0.00           H  
ATOM    540  HA  LYS A 278      21.042  34.868  28.473  1.00  0.00           H  
ATOM    541  HB2 LYS A 278      18.532  35.234  28.845  1.00  0.00           H  
ATOM    542  HB3 LYS A 278      18.266  34.285  27.385  1.00  0.00           H  
ATOM    543  HG2 LYS A 278      17.946  32.860  29.225  1.00  0.00           H  
ATOM    544  HG3 LYS A 278      19.457  32.345  28.476  1.00  0.00           H  
ATOM    545  HD2 LYS A 278      20.785  33.314  30.219  1.00  0.00           H  
ATOM    546  HD3 LYS A 278      19.452  34.311  30.807  1.00  0.00           H  
ATOM    547  HE2 LYS A 278      19.634  31.280  31.058  1.00  0.00           H  
ATOM    548  HE3 LYS A 278      19.944  32.473  32.329  1.00  0.00           H  
ATOM    549  HZ1 LYS A 278      17.729  31.781  32.635  1.00  0.00           H  
ATOM    550  HZ2 LYS A 278      17.335  31.895  31.049  1.00  0.00           H  
ATOM    551  HZ3 LYS A 278      17.589  33.250  31.923  1.00  0.00           H  
ATOM    552  N   VAL A 279      22.004  33.427  26.717  1.00  0.00           N  
ATOM    553  CA  VAL A 279      22.704  32.624  25.703  1.00  0.00           C  
ATOM    554  C   VAL A 279      22.957  31.184  26.150  1.00  0.00           C  
ATOM    555  O   VAL A 279      23.306  30.958  27.307  1.00  0.00           O  
ATOM    556  CB  VAL A 279      23.981  33.322  25.177  1.00  0.00           C  
ATOM    557  CG1 VAL A 279      24.352  32.826  23.777  1.00  0.00           C  
ATOM    558  CG2 VAL A 279      23.858  34.851  25.081  1.00  0.00           C  
ATOM    559  H   VAL A 279      22.519  33.661  27.560  1.00  0.00           H  
ATOM    560  HA  VAL A 279      22.040  32.550  24.842  1.00  0.00           H  
ATOM    561  HB  VAL A 279      24.804  33.100  25.858  1.00  0.00           H  
ATOM    562 HG11 VAL A 279      24.540  31.754  23.791  1.00  0.00           H  
ATOM    563 HG12 VAL A 279      23.543  33.038  23.079  1.00  0.00           H  
ATOM    564 HG13 VAL A 279      25.245  33.338  23.423  1.00  0.00           H  
ATOM    565 HG21 VAL A 279      23.049  35.113  24.401  1.00  0.00           H  
ATOM    566 HG22 VAL A 279      23.660  35.283  26.060  1.00  0.00           H  
ATOM    567 HG23 VAL A 279      24.791  35.276  24.710  1.00  0.00           H  
ATOM    568  N   LEU A 280      22.791  30.227  25.237  1.00  0.00           N  
ATOM    569  CA  LEU A 280      23.072  28.796  25.396  1.00  0.00           C  
ATOM    570  C   LEU A 280      24.140  28.371  24.378  1.00  0.00           C  
ATOM    571  O   LEU A 280      24.168  28.872  23.254  1.00  0.00           O  
ATOM    572  CB  LEU A 280      21.744  28.019  25.254  1.00  0.00           C  
ATOM    573  CG  LEU A 280      21.858  26.497  25.024  1.00  0.00           C  
ATOM    574  CD1 LEU A 280      22.267  25.700  26.260  1.00  0.00           C  
ATOM    575  CD2 LEU A 280      20.513  25.937  24.569  1.00  0.00           C  
ATOM    576  H   LEU A 280      22.511  30.517  24.303  1.00  0.00           H  
ATOM    577  HA  LEU A 280      23.484  28.614  26.387  1.00  0.00           H  
ATOM    578  HB2 LEU A 280      21.125  28.207  26.131  1.00  0.00           H  
ATOM    579  HB3 LEU A 280      21.219  28.436  24.394  1.00  0.00           H  
ATOM    580  HG  LEU A 280      22.589  26.312  24.247  1.00  0.00           H  
ATOM    581 HD11 LEU A 280      23.243  26.022  26.609  1.00  0.00           H  
ATOM    582 HD12 LEU A 280      22.322  24.643  26.010  1.00  0.00           H  
ATOM    583 HD13 LEU A 280      21.525  25.820  27.049  1.00  0.00           H  
ATOM    584 HD21 LEU A 280      20.628  24.883  24.321  1.00  0.00           H  
ATOM    585 HD22 LEU A 280      20.166  26.466  23.685  1.00  0.00           H  
ATOM    586 HD23 LEU A 280      19.775  26.046  25.363  1.00  0.00           H  
ATOM    587  N   PHE A 281      25.038  27.477  24.784  1.00  0.00           N  
ATOM    588  CA  PHE A 281      26.210  27.057  24.012  1.00  0.00           C  
ATOM    589  C   PHE A 281      26.765  25.682  24.386  1.00  0.00           C  
ATOM    590  O   PHE A 281      26.442  25.149  25.448  1.00  0.00           O  
ATOM    591  CB  PHE A 281      27.297  28.145  24.052  1.00  0.00           C  
ATOM    592  CG  PHE A 281      27.532  28.733  25.432  1.00  0.00           C  
ATOM    593  CD1 PHE A 281      26.760  29.824  25.872  1.00  0.00           C  
ATOM    594  CD2 PHE A 281      28.473  28.151  26.301  1.00  0.00           C  
ATOM    595  CE1 PHE A 281      26.902  30.309  27.181  1.00  0.00           C  
ATOM    596  CE2 PHE A 281      28.639  28.660  27.600  1.00  0.00           C  
ATOM    597  CZ  PHE A 281      27.841  29.727  28.049  1.00  0.00           C  
ATOM    598  H   PHE A 281      24.998  27.163  25.750  1.00  0.00           H  
ATOM    599  HA  PHE A 281      25.907  26.960  22.967  1.00  0.00           H  
ATOM    600  HB2 PHE A 281      28.231  27.753  23.652  1.00  0.00           H  
ATOM    601  HB3 PHE A 281      26.983  28.956  23.396  1.00  0.00           H  
ATOM    602  HD1 PHE A 281      26.029  30.269  25.214  1.00  0.00           H  
ATOM    603  HD2 PHE A 281      29.058  27.302  25.978  1.00  0.00           H  
ATOM    604  HE1 PHE A 281      26.278  31.121  27.515  1.00  0.00           H  
ATOM    605  HE2 PHE A 281      29.361  28.211  28.264  1.00  0.00           H  
ATOM    606  HZ  PHE A 281      27.945  30.093  29.060  1.00  0.00           H  
ATOM    607  N   THR A 282      27.612  25.101  23.539  1.00  0.00           N  
ATOM    608  CA  THR A 282      28.443  23.935  23.866  1.00  0.00           C  
ATOM    609  C   THR A 282      29.888  24.338  24.180  1.00  0.00           C  
ATOM    610  O   THR A 282      30.526  25.036  23.395  1.00  0.00           O  
ATOM    611  CB  THR A 282      28.405  22.876  22.753  1.00  0.00           C  
ATOM    612  OG1 THR A 282      27.097  22.520  22.362  1.00  0.00           O  
ATOM    613  CG2 THR A 282      29.080  21.575  23.176  1.00  0.00           C  
ATOM    614  H   THR A 282      27.837  25.598  22.680  1.00  0.00           H  
ATOM    615  HA  THR A 282      28.038  23.457  24.756  1.00  0.00           H  
ATOM    616  HB  THR A 282      28.897  23.289  21.871  1.00  0.00           H  
ATOM    617  HG1 THR A 282      27.171  22.421  21.391  1.00  0.00           H  
ATOM    618 HG21 THR A 282      28.970  20.833  22.386  1.00  0.00           H  
ATOM    619 HG22 THR A 282      28.608  21.201  24.085  1.00  0.00           H  
ATOM    620 HG23 THR A 282      30.140  21.753  23.358  1.00  0.00           H  
ATOM    621  N   ILE A 283      30.425  23.873  25.309  1.00  0.00           N  
ATOM    622  CA  ILE A 283      31.857  23.903  25.636  1.00  0.00           C  
ATOM    623  C   ILE A 283      32.532  22.693  24.969  1.00  0.00           C  
ATOM    624  O   ILE A 283      32.081  21.561  25.153  1.00  0.00           O  
ATOM    625  CB  ILE A 283      32.065  23.895  27.172  1.00  0.00           C  
ATOM    626  CG1 ILE A 283      31.387  25.109  27.856  1.00  0.00           C  
ATOM    627  CG2 ILE A 283      33.564  23.847  27.531  1.00  0.00           C  
ATOM    628  CD1 ILE A 283      31.213  24.943  29.373  1.00  0.00           C  
ATOM    629  H   ILE A 283      29.835  23.313  25.915  1.00  0.00           H  
ATOM    630  HA  ILE A 283      32.298  24.817  25.237  1.00  0.00           H  
ATOM    631  HB  ILE A 283      31.600  22.987  27.562  1.00  0.00           H  
ATOM    632 HG12 ILE A 283      31.964  26.012  27.655  1.00  0.00           H  
ATOM    633 HG13 ILE A 283      30.388  25.257  27.446  1.00  0.00           H  
ATOM    634 HG21 ILE A 283      34.026  22.943  27.132  1.00  0.00           H  
ATOM    635 HG22 ILE A 283      34.075  24.720  27.122  1.00  0.00           H  
ATOM    636 HG23 ILE A 283      33.696  23.827  28.612  1.00  0.00           H  
ATOM    637 HD11 ILE A 283      32.181  24.901  29.872  1.00  0.00           H  
ATOM    638 HD12 ILE A 283      30.660  25.795  29.767  1.00  0.00           H  
ATOM    639 HD13 ILE A 283      30.653  24.031  29.585  1.00  0.00           H  
ATOM    640  N   THR A 284      33.594  22.920  24.194  1.00  0.00           N  
ATOM    641  CA  THR A 284      34.382  21.875  23.509  1.00  0.00           C  
ATOM    642  C   THR A 284      35.411  21.113  24.342  1.00  0.00           C  
ATOM    643  O   THR A 284      35.832  21.543  25.414  1.00  0.00           O  
ATOM    644  CB  THR A 284      34.979  22.324  22.157  1.00  0.00           C  
ATOM    645  OG1 THR A 284      36.248  22.923  22.324  1.00  0.00           O  
ATOM    646  CG2 THR A 284      34.083  23.261  21.356  1.00  0.00           C  
ATOM    647  H   THR A 284      33.881  23.884  24.069  1.00  0.00           H  
ATOM    648  HA  THR A 284      33.657  21.113  23.236  1.00  0.00           H  
ATOM    649  HB  THR A 284      35.130  21.428  21.554  1.00  0.00           H  
ATOM    650  HG1 THR A 284      36.590  23.113  21.422  1.00  0.00           H  
ATOM    651 HG21 THR A 284      33.102  22.800  21.253  1.00  0.00           H  
ATOM    652 HG22 THR A 284      34.505  23.403  20.363  1.00  0.00           H  
ATOM    653 HG23 THR A 284      33.982  24.222  21.851  1.00  0.00           H  
ATOM    654  N   SER A 285      35.869  19.986  23.794  1.00  0.00           N  
ATOM    655  CA  SER A 285      36.984  19.169  24.311  1.00  0.00           C  
ATOM    656  C   SER A 285      38.332  19.923  24.375  1.00  0.00           C  
ATOM    657  O   SER A 285      39.176  19.633  25.230  1.00  0.00           O  
ATOM    658  CB  SER A 285      37.067  17.901  23.447  1.00  0.00           C  
ATOM    659  OG  SER A 285      38.231  17.142  23.698  1.00  0.00           O  
ATOM    660  H   SER A 285      35.413  19.692  22.933  1.00  0.00           H  
ATOM    661  HA  SER A 285      36.745  18.864  25.331  1.00  0.00           H  
ATOM    662  HB2 SER A 285      36.188  17.284  23.642  1.00  0.00           H  
ATOM    663  HB3 SER A 285      37.060  18.183  22.392  1.00  0.00           H  
ATOM    664  HG  SER A 285      38.911  17.463  23.064  1.00  0.00           H  
ATOM    665  N   ASP A 286      38.519  20.945  23.530  1.00  0.00           N  
ATOM    666  CA  ASP A 286      39.582  21.959  23.646  1.00  0.00           C  
ATOM    667  C   ASP A 286      39.284  23.176  24.539  1.00  0.00           C  
ATOM    668  O   ASP A 286      40.113  24.076  24.670  1.00  0.00           O  
ATOM    669  CB  ASP A 286      40.161  22.347  22.274  1.00  0.00           C  
ATOM    670  CG  ASP A 286      41.223  21.389  21.729  1.00  0.00           C  
ATOM    671  OD1 ASP A 286      41.456  20.286  22.282  1.00  0.00           O  
ATOM    672  OD2 ASP A 286      41.857  21.766  20.715  1.00  0.00           O  
ATOM    673  H   ASP A 286      37.791  21.125  22.850  1.00  0.00           H  
ATOM    674  HA  ASP A 286      40.408  21.483  24.169  1.00  0.00           H  
ATOM    675  HB2 ASP A 286      39.345  22.426  21.553  1.00  0.00           H  
ATOM    676  HB3 ASP A 286      40.626  23.331  22.338  1.00  0.00           H  
ATOM    677  N   GLY A 287      38.104  23.233  25.158  1.00  0.00           N  
ATOM    678  CA  GLY A 287      37.674  24.360  25.985  1.00  0.00           C  
ATOM    679  C   GLY A 287      37.316  25.617  25.187  1.00  0.00           C  
ATOM    680  O   GLY A 287      37.345  26.713  25.747  1.00  0.00           O  
ATOM    681  H   GLY A 287      37.455  22.460  25.050  1.00  0.00           H  
ATOM    682  HA2 GLY A 287      36.790  24.057  26.545  1.00  0.00           H  
ATOM    683  HA3 GLY A 287      38.464  24.612  26.692  1.00  0.00           H  
ATOM    684  N   ARG A 288      37.011  25.500  23.887  1.00  0.00           N  
ATOM    685  CA  ARG A 288      36.367  26.583  23.122  1.00  0.00           C  
ATOM    686  C   ARG A 288      34.861  26.625  23.394  1.00  0.00           C  
ATOM    687  O   ARG A 288      34.299  25.693  23.968  1.00  0.00           O  
ATOM    688  CB  ARG A 288      36.636  26.437  21.616  1.00  0.00           C  
ATOM    689  CG  ARG A 288      38.127  26.465  21.240  1.00  0.00           C  
ATOM    690  CD  ARG A 288      38.306  26.899  19.777  1.00  0.00           C  
ATOM    691  NE  ARG A 288      38.078  28.349  19.611  1.00  0.00           N  
ATOM    692  CZ  ARG A 288      38.964  29.321  19.744  1.00  0.00           C  
ATOM    693  NH1 ARG A 288      40.210  29.103  20.042  1.00  0.00           N  
ATOM    694  NH2 ARG A 288      38.613  30.563  19.603  1.00  0.00           N  
ATOM    695  H   ARG A 288      36.978  24.564  23.497  1.00  0.00           H  
ATOM    696  HA  ARG A 288      36.770  27.544  23.449  1.00  0.00           H  
ATOM    697  HB2 ARG A 288      36.190  25.513  21.249  1.00  0.00           H  
ATOM    698  HB3 ARG A 288      36.134  27.261  21.110  1.00  0.00           H  
ATOM    699  HG2 ARG A 288      38.663  27.162  21.886  1.00  0.00           H  
ATOM    700  HG3 ARG A 288      38.550  25.470  21.381  1.00  0.00           H  
ATOM    701  HD2 ARG A 288      39.307  26.635  19.439  1.00  0.00           H  
ATOM    702  HD3 ARG A 288      37.600  26.347  19.152  1.00  0.00           H  
ATOM    703  HE  ARG A 288      37.138  28.635  19.358  1.00  0.00           H  
ATOM    704 HH11 ARG A 288      40.556  28.154  20.142  1.00  0.00           H  
ATOM    705 HH12 ARG A 288      40.835  29.884  20.200  1.00  0.00           H  
ATOM    706 HH21 ARG A 288      37.638  30.824  19.483  1.00  0.00           H  
ATOM    707 HH22 ARG A 288      39.300  31.303  19.591  1.00  0.00           H  
ATOM    708  N   ILE A 289      34.207  27.690  22.940  1.00  0.00           N  
ATOM    709  CA  ILE A 289      32.748  27.823  22.884  1.00  0.00           C  
ATOM    710  C   ILE A 289      32.268  27.630  21.437  1.00  0.00           C  
ATOM    711  O   ILE A 289      32.852  28.165  20.486  1.00  0.00           O  
ATOM    712  CB  ILE A 289      32.280  29.169  23.485  1.00  0.00           C  
ATOM    713  CG1 ILE A 289      32.981  29.557  24.812  1.00  0.00           C  
ATOM    714  CG2 ILE A 289      30.758  29.146  23.679  1.00  0.00           C  
ATOM    715  CD1 ILE A 289      32.806  28.561  25.968  1.00  0.00           C  
ATOM    716  H   ILE A 289      34.751  28.414  22.488  1.00  0.00           H  
ATOM    717  HA  ILE A 289      32.306  27.027  23.486  1.00  0.00           H  
ATOM    718  HB  ILE A 289      32.507  29.953  22.762  1.00  0.00           H  
ATOM    719 HG12 ILE A 289      34.047  29.687  24.630  1.00  0.00           H  
ATOM    720 HG13 ILE A 289      32.598  30.525  25.137  1.00  0.00           H  
ATOM    721 HG21 ILE A 289      30.260  29.071  22.715  1.00  0.00           H  
ATOM    722 HG22 ILE A 289      30.475  28.287  24.285  1.00  0.00           H  
ATOM    723 HG23 ILE A 289      30.421  30.056  24.177  1.00  0.00           H  
ATOM    724 HD11 ILE A 289      33.187  27.580  25.690  1.00  0.00           H  
ATOM    725 HD12 ILE A 289      33.365  28.919  26.833  1.00  0.00           H  
ATOM    726 HD13 ILE A 289      31.755  28.478  26.241  1.00  0.00           H  
ATOM    727  N   ASP A 290      31.195  26.862  21.276  1.00  0.00           N  
ATOM    728  CA  ASP A 290      30.618  26.411  20.008  1.00  0.00           C  
ATOM    729  C   ASP A 290      29.081  26.343  20.162  1.00  0.00           C  
ATOM    730  O   ASP A 290      28.548  26.508  21.259  1.00  0.00           O  
ATOM    731  CB  ASP A 290      31.221  25.021  19.713  1.00  0.00           C  
ATOM    732  CG  ASP A 290      30.958  24.498  18.300  1.00  0.00           C  
ATOM    733  OD1 ASP A 290      31.090  23.268  18.088  1.00  0.00           O  
ATOM    734  OD2 ASP A 290      30.644  25.305  17.390  1.00  0.00           O  
ATOM    735  H   ASP A 290      30.782  26.451  22.110  1.00  0.00           H  
ATOM    736  HA  ASP A 290      30.864  27.103  19.206  1.00  0.00           H  
ATOM    737  HB2 ASP A 290      32.303  25.079  19.836  1.00  0.00           H  
ATOM    738  HB3 ASP A 290      30.838  24.304  20.441  1.00  0.00           H  
ATOM    739  N   ASP A 291      28.356  26.077  19.071  1.00  0.00           N  
ATOM    740  CA  ASP A 291      26.899  25.828  19.076  1.00  0.00           C  
ATOM    741  C   ASP A 291      26.029  26.944  19.707  1.00  0.00           C  
ATOM    742  O   ASP A 291      25.014  26.674  20.357  1.00  0.00           O  
ATOM    743  CB  ASP A 291      26.625  24.455  19.710  1.00  0.00           C  
ATOM    744  CG  ASP A 291      27.285  23.283  18.993  1.00  0.00           C  
ATOM    745  OD1 ASP A 291      27.430  23.289  17.746  1.00  0.00           O  
ATOM    746  OD2 ASP A 291      27.639  22.308  19.699  1.00  0.00           O  
ATOM    747  H   ASP A 291      28.865  25.917  18.210  1.00  0.00           H  
ATOM    748  HA  ASP A 291      26.580  25.771  18.034  1.00  0.00           H  
ATOM    749  HB2 ASP A 291      26.956  24.484  20.745  1.00  0.00           H  
ATOM    750  HB3 ASP A 291      25.556  24.259  19.722  1.00  0.00           H  
ATOM    751  N   ILE A 292      26.467  28.200  19.583  1.00  0.00           N  
ATOM    752  CA  ILE A 292      25.925  29.347  20.326  1.00  0.00           C  
ATOM    753  C   ILE A 292      24.538  29.746  19.792  1.00  0.00           C  
ATOM    754  O   ILE A 292      24.376  29.906  18.579  1.00  0.00           O  
ATOM    755  CB  ILE A 292      26.918  30.539  20.295  1.00  0.00           C  
ATOM    756  CG1 ILE A 292      28.340  30.147  20.773  1.00  0.00           C  
ATOM    757  CG2 ILE A 292      26.387  31.695  21.161  1.00  0.00           C  
ATOM    758  CD1 ILE A 292      29.428  31.180  20.449  1.00  0.00           C  
ATOM    759  H   ILE A 292      27.286  28.356  19.007  1.00  0.00           H  
ATOM    760  HA  ILE A 292      25.807  29.039  21.364  1.00  0.00           H  
ATOM    761  HB  ILE A 292      26.992  30.889  19.264  1.00  0.00           H  
ATOM    762 HG12 ILE A 292      28.323  29.980  21.848  1.00  0.00           H  
ATOM    763 HG13 ILE A 292      28.654  29.220  20.299  1.00  0.00           H  
ATOM    764 HG21 ILE A 292      25.440  32.067  20.767  1.00  0.00           H  
ATOM    765 HG22 ILE A 292      26.243  31.343  22.182  1.00  0.00           H  
ATOM    766 HG23 ILE A 292      27.087  32.526  21.169  1.00  0.00           H  
ATOM    767 HD11 ILE A 292      30.404  30.772  20.716  1.00  0.00           H  
ATOM    768 HD12 ILE A 292      29.422  31.409  19.383  1.00  0.00           H  
ATOM    769 HD13 ILE A 292      29.271  32.093  21.020  1.00  0.00           H  
ATOM    770  N   GLN A 293      23.560  29.951  20.680  1.00  0.00           N  
ATOM    771  CA  GLN A 293      22.201  30.411  20.359  1.00  0.00           C  
ATOM    772  C   GLN A 293      21.592  31.275  21.480  1.00  0.00           C  
ATOM    773  O   GLN A 293      21.893  31.088  22.659  1.00  0.00           O  
ATOM    774  CB  GLN A 293      21.291  29.209  20.045  1.00  0.00           C  
ATOM    775  CG  GLN A 293      21.096  28.241  21.229  1.00  0.00           C  
ATOM    776  CD  GLN A 293      20.049  27.176  20.927  1.00  0.00           C  
ATOM    777  OE1 GLN A 293      18.888  27.465  20.656  1.00  0.00           O  
ATOM    778  NE2 GLN A 293      20.403  25.913  20.957  1.00  0.00           N  
ATOM    779  H   GLN A 293      23.756  29.742  21.655  1.00  0.00           H  
ATOM    780  HA  GLN A 293      22.252  31.032  19.463  1.00  0.00           H  
ATOM    781  HB2 GLN A 293      20.318  29.597  19.744  1.00  0.00           H  
ATOM    782  HB3 GLN A 293      21.707  28.655  19.201  1.00  0.00           H  
ATOM    783  HG2 GLN A 293      22.047  27.768  21.474  1.00  0.00           H  
ATOM    784  HG3 GLN A 293      20.751  28.790  22.103  1.00  0.00           H  
ATOM    785 HE21 GLN A 293      21.340  25.653  21.246  1.00  0.00           H  
ATOM    786 HE22 GLN A 293      19.704  25.231  20.701  1.00  0.00           H  
ATOM    787  N   VAL A 294      20.702  32.204  21.122  1.00  0.00           N  
ATOM    788  CA  VAL A 294      20.027  33.129  22.055  1.00  0.00           C  
ATOM    789  C   VAL A 294      18.584  32.703  22.355  1.00  0.00           C  
ATOM    790  O   VAL A 294      17.834  32.359  21.438  1.00  0.00           O  
ATOM    791  CB  VAL A 294      20.101  34.581  21.542  1.00  0.00           C  
ATOM    792  CG1 VAL A 294      19.525  35.571  22.556  1.00  0.00           C  
ATOM    793  CG2 VAL A 294      21.553  34.996  21.256  1.00  0.00           C  
ATOM    794  H   VAL A 294      20.498  32.305  20.132  1.00  0.00           H  
ATOM    795  HA  VAL A 294      20.566  33.111  23.002  1.00  0.00           H  
ATOM    796  HB  VAL A 294      19.533  34.663  20.615  1.00  0.00           H  
ATOM    797 HG11 VAL A 294      19.683  36.587  22.200  1.00  0.00           H  
ATOM    798 HG12 VAL A 294      18.450  35.424  22.666  1.00  0.00           H  
ATOM    799 HG13 VAL A 294      20.010  35.453  23.523  1.00  0.00           H  
ATOM    800 HG21 VAL A 294      22.165  34.852  22.145  1.00  0.00           H  
ATOM    801 HG22 VAL A 294      21.964  34.409  20.435  1.00  0.00           H  
ATOM    802 HG23 VAL A 294      21.588  36.044  20.971  1.00  0.00           H  
ATOM    803  N   LEU A 295      18.194  32.749  23.635  1.00  0.00           N  
ATOM    804  CA  LEU A 295      16.880  32.322  24.158  1.00  0.00           C  
ATOM    805  C   LEU A 295      16.022  33.476  24.724  1.00  0.00           C  
ATOM    806  O   LEU A 295      14.803  33.340  24.871  1.00  0.00           O  
ATOM    807  CB  LEU A 295      17.102  31.248  25.246  1.00  0.00           C  
ATOM    808  CG  LEU A 295      18.004  30.057  24.860  1.00  0.00           C  
ATOM    809  CD1 LEU A 295      18.111  29.096  26.043  1.00  0.00           C  
ATOM    810  CD2 LEU A 295      17.459  29.275  23.665  1.00  0.00           C  
ATOM    811  H   LEU A 295      18.884  33.053  24.315  1.00  0.00           H  
ATOM    812  HA  LEU A 295      16.298  31.874  23.350  1.00  0.00           H  
ATOM    813  HB2 LEU A 295      17.544  31.735  26.117  1.00  0.00           H  
ATOM    814  HB3 LEU A 295      16.126  30.863  25.546  1.00  0.00           H  
ATOM    815  HG  LEU A 295      19.007  30.413  24.622  1.00  0.00           H  
ATOM    816 HD11 LEU A 295      18.751  28.255  25.781  1.00  0.00           H  
ATOM    817 HD12 LEU A 295      17.125  28.714  26.306  1.00  0.00           H  
ATOM    818 HD13 LEU A 295      18.538  29.610  26.903  1.00  0.00           H  
ATOM    819 HD21 LEU A 295      18.093  28.410  23.469  1.00  0.00           H  
ATOM    820 HD22 LEU A 295      17.454  29.904  22.776  1.00  0.00           H  
ATOM    821 HD23 LEU A 295      16.444  28.938  23.873  1.00  0.00           H  
ATOM    822  N   GLU A 296      16.648  34.611  25.050  1.00  0.00           N  
ATOM    823  CA  GLU A 296      15.987  35.845  25.492  1.00  0.00           C  
ATOM    824  C   GLU A 296      16.865  37.061  25.160  1.00  0.00           C  
ATOM    825  O   GLU A 296      18.076  37.028  25.394  1.00  0.00           O  
ATOM    826  CB  GLU A 296      15.684  35.779  27.002  1.00  0.00           C  
ATOM    827  CG  GLU A 296      14.796  36.931  27.496  1.00  0.00           C  
ATOM    828  CD  GLU A 296      14.566  36.910  29.012  1.00  0.00           C  
ATOM    829  OE1 GLU A 296      13.673  37.642  29.498  1.00  0.00           O  
ATOM    830  OE2 GLU A 296      15.288  36.217  29.771  1.00  0.00           O  
ATOM    831  H   GLU A 296      17.646  34.664  24.906  1.00  0.00           H  
ATOM    832  HA  GLU A 296      15.050  35.944  24.948  1.00  0.00           H  
ATOM    833  HB2 GLU A 296      15.186  34.837  27.231  1.00  0.00           H  
ATOM    834  HB3 GLU A 296      16.624  35.817  27.545  1.00  0.00           H  
ATOM    835  HG2 GLU A 296      15.266  37.880  27.237  1.00  0.00           H  
ATOM    836  HG3 GLU A 296      13.833  36.878  26.989  1.00  0.00           H  
ATOM    837  N   SER A 297      16.254  38.136  24.658  1.00  0.00           N  
ATOM    838  CA  SER A 297      16.932  39.341  24.165  1.00  0.00           C  
ATOM    839  C   SER A 297      16.243  40.602  24.677  1.00  0.00           C  
ATOM    840  O   SER A 297      15.066  40.815  24.393  1.00  0.00           O  
ATOM    841  CB  SER A 297      16.930  39.359  22.633  1.00  0.00           C  
ATOM    842  OG  SER A 297      17.917  38.499  22.109  1.00  0.00           O  
ATOM    843  H   SER A 297      15.244  38.112  24.567  1.00  0.00           H  
ATOM    844  HA  SER A 297      17.969  39.353  24.502  1.00  0.00           H  
ATOM    845  HB2 SER A 297      15.945  39.071  22.261  1.00  0.00           H  
ATOM    846  HB3 SER A 297      17.145  40.368  22.293  1.00  0.00           H  
ATOM    847  HG  SER A 297      17.503  37.951  21.410  1.00  0.00           H  
ATOM    848  N   VAL A 298      16.951  41.444  25.433  1.00  0.00           N  
ATOM    849  CA  VAL A 298      16.391  42.626  26.110  1.00  0.00           C  
ATOM    850  C   VAL A 298      17.280  43.872  25.962  1.00  0.00           C  
ATOM    851  O   VAL A 298      18.448  43.794  26.344  1.00  0.00           O  
ATOM    852  CB  VAL A 298      16.089  42.345  27.599  1.00  0.00           C  
ATOM    853  CG1 VAL A 298      15.123  43.392  28.157  1.00  0.00           C  
ATOM    854  CG2 VAL A 298      15.491  40.958  27.878  1.00  0.00           C  
ATOM    855  H   VAL A 298      17.894  41.177  25.694  1.00  0.00           H  
ATOM    856  HA  VAL A 298      15.431  42.835  25.648  1.00  0.00           H  
ATOM    857  HB  VAL A 298      17.024  42.411  28.155  1.00  0.00           H  
ATOM    858 HG11 VAL A 298      14.178  43.348  27.615  1.00  0.00           H  
ATOM    859 HG12 VAL A 298      14.936  43.197  29.213  1.00  0.00           H  
ATOM    860 HG13 VAL A 298      15.553  44.387  28.064  1.00  0.00           H  
ATOM    861 HG21 VAL A 298      14.591  40.808  27.281  1.00  0.00           H  
ATOM    862 HG22 VAL A 298      16.218  40.181  27.643  1.00  0.00           H  
ATOM    863 HG23 VAL A 298      15.233  40.869  28.932  1.00  0.00           H  
ATOM    864  N   PRO A 299      16.783  45.022  25.456  1.00  0.00           N  
ATOM    865  CA  PRO A 299      15.445  45.242  24.887  1.00  0.00           C  
ATOM    866  C   PRO A 299      15.229  44.514  23.548  1.00  0.00           C  
ATOM    867  O   PRO A 299      14.101  44.135  23.227  1.00  0.00           O  
ATOM    868  CB  PRO A 299      15.352  46.761  24.686  1.00  0.00           C  
ATOM    869  CG  PRO A 299      16.799  47.185  24.441  1.00  0.00           C  
ATOM    870  CD  PRO A 299      17.573  46.244  25.360  1.00  0.00           C  
ATOM    871  HA  PRO A 299      14.670  44.930  25.587  1.00  0.00           H  
ATOM    872  HB2 PRO A 299      14.703  47.034  23.853  1.00  0.00           H  
ATOM    873  HB3 PRO A 299      14.996  47.226  25.604  1.00  0.00           H  
ATOM    874  HG2 PRO A 299      17.071  46.998  23.401  1.00  0.00           H  
ATOM    875  HG3 PRO A 299      16.969  48.230  24.700  1.00  0.00           H  
ATOM    876  HD2 PRO A 299      18.563  46.049  24.947  1.00  0.00           H  
ATOM    877  HD3 PRO A 299      17.665  46.691  26.349  1.00  0.00           H  
ATOM    878  N   SER A 300      16.299  44.288  22.787  1.00  0.00           N  
ATOM    879  CA  SER A 300      16.296  43.737  21.429  1.00  0.00           C  
ATOM    880  C   SER A 300      17.463  42.767  21.233  1.00  0.00           C  
ATOM    881  O   SER A 300      18.388  42.702  22.049  1.00  0.00           O  
ATOM    882  CB  SER A 300      16.411  44.884  20.416  1.00  0.00           C  
ATOM    883  OG  SER A 300      17.694  45.472  20.509  1.00  0.00           O  
ATOM    884  H   SER A 300      17.197  44.608  23.122  1.00  0.00           H  
ATOM    885  HA  SER A 300      15.366  43.199  21.245  1.00  0.00           H  
ATOM    886  HB2 SER A 300      16.273  44.503  19.405  1.00  0.00           H  
ATOM    887  HB3 SER A 300      15.641  45.630  20.614  1.00  0.00           H  
ATOM    888  HG  SER A 300      17.727  46.226  19.883  1.00  0.00           H  
ATOM    889  N   ARG A 301      17.460  42.029  20.117  1.00  0.00           N  
ATOM    890  CA  ARG A 301      18.558  41.119  19.737  1.00  0.00           C  
ATOM    891  C   ARG A 301      19.809  41.827  19.182  1.00  0.00           C  
ATOM    892  O   ARG A 301      20.659  41.181  18.573  1.00  0.00           O  
ATOM    893  CB  ARG A 301      18.035  39.998  18.826  1.00  0.00           C  
ATOM    894  CG  ARG A 301      17.567  40.469  17.440  1.00  0.00           C  
ATOM    895  CD  ARG A 301      17.256  39.273  16.530  1.00  0.00           C  
ATOM    896  NE  ARG A 301      18.482  38.528  16.195  1.00  0.00           N  
ATOM    897  CZ  ARG A 301      19.350  38.800  15.238  1.00  0.00           C  
ATOM    898  NH1 ARG A 301      19.177  39.766  14.382  1.00  0.00           N  
ATOM    899  NH2 ARG A 301      20.435  38.097  15.132  1.00  0.00           N  
ATOM    900  H   ARG A 301      16.659  42.121  19.497  1.00  0.00           H  
ATOM    901  HA  ARG A 301      18.903  40.628  20.650  1.00  0.00           H  
ATOM    902  HB2 ARG A 301      18.828  39.257  18.715  1.00  0.00           H  
ATOM    903  HB3 ARG A 301      17.196  39.509  19.323  1.00  0.00           H  
ATOM    904  HG2 ARG A 301      16.669  41.072  17.547  1.00  0.00           H  
ATOM    905  HG3 ARG A 301      18.339  41.082  16.974  1.00  0.00           H  
ATOM    906  HD2 ARG A 301      16.559  38.608  17.045  1.00  0.00           H  
ATOM    907  HD3 ARG A 301      16.765  39.620  15.620  1.00  0.00           H  
ATOM    908  HE  ARG A 301      18.691  37.730  16.783  1.00  0.00           H  
ATOM    909 HH11 ARG A 301      18.381  40.385  14.475  1.00  0.00           H  
ATOM    910 HH12 ARG A 301      19.884  39.937  13.675  1.00  0.00           H  
ATOM    911 HH21 ARG A 301      20.665  37.430  15.864  1.00  0.00           H  
ATOM    912 HH22 ARG A 301      21.081  38.267  14.378  1.00  0.00           H  
ATOM    913  N   MET A 302      19.958  43.134  19.410  1.00  0.00           N  
ATOM    914  CA  MET A 302      21.091  43.960  18.958  1.00  0.00           C  
ATOM    915  C   MET A 302      22.473  43.370  19.298  1.00  0.00           C  
ATOM    916  O   MET A 302      23.406  43.461  18.501  1.00  0.00           O  
ATOM    917  CB  MET A 302      20.911  45.357  19.583  1.00  0.00           C  
ATOM    918  CG  MET A 302      22.097  46.318  19.425  1.00  0.00           C  
ATOM    919  SD  MET A 302      22.621  46.707  17.728  1.00  0.00           S  
ATOM    920  CE  MET A 302      21.048  47.142  16.935  1.00  0.00           C  
ATOM    921  H   MET A 302      19.223  43.600  19.926  1.00  0.00           H  
ATOM    922  HA  MET A 302      21.043  44.059  17.873  1.00  0.00           H  
ATOM    923  HB2 MET A 302      20.023  45.821  19.157  1.00  0.00           H  
ATOM    924  HB3 MET A 302      20.736  45.240  20.654  1.00  0.00           H  
ATOM    925  HG2 MET A 302      21.833  47.250  19.925  1.00  0.00           H  
ATOM    926  HG3 MET A 302      22.955  45.908  19.958  1.00  0.00           H  
ATOM    927  HE1 MET A 302      20.397  46.269  16.894  1.00  0.00           H  
ATOM    928  HE2 MET A 302      20.554  47.935  17.495  1.00  0.00           H  
ATOM    929  HE3 MET A 302      21.239  47.479  15.917  1.00  0.00           H  
ATOM    930  N   PHE A 303      22.603  42.753  20.473  1.00  0.00           N  
ATOM    931  CA  PHE A 303      23.881  42.249  20.987  1.00  0.00           C  
ATOM    932  C   PHE A 303      24.236  40.854  20.420  1.00  0.00           C  
ATOM    933  O   PHE A 303      25.407  40.491  20.462  1.00  0.00           O  
ATOM    934  CB  PHE A 303      23.771  42.141  22.512  1.00  0.00           C  
ATOM    935  CG  PHE A 303      23.224  43.361  23.241  1.00  0.00           C  
ATOM    936  CD1 PHE A 303      21.853  43.446  23.559  1.00  0.00           C  
ATOM    937  CD2 PHE A 303      24.094  44.388  23.651  1.00  0.00           C  
ATOM    938  CE1 PHE A 303      21.366  44.524  24.320  1.00  0.00           C  
ATOM    939  CE2 PHE A 303      23.607  45.463  24.418  1.00  0.00           C  
ATOM    940  CZ  PHE A 303      22.246  45.525  24.762  1.00  0.00           C  
ATOM    941  H   PHE A 303      21.809  42.749  21.094  1.00  0.00           H  
ATOM    942  HA  PHE A 303      24.685  42.944  20.735  1.00  0.00           H  
ATOM    943  HB2 PHE A 303      23.143  41.286  22.743  1.00  0.00           H  
ATOM    944  HB3 PHE A 303      24.762  41.918  22.910  1.00  0.00           H  
ATOM    945  HD1 PHE A 303      21.166  42.676  23.240  1.00  0.00           H  
ATOM    946  HD2 PHE A 303      25.145  44.339  23.398  1.00  0.00           H  
ATOM    947  HE1 PHE A 303      20.318  44.563  24.584  1.00  0.00           H  
ATOM    948  HE2 PHE A 303      24.286  46.227  24.767  1.00  0.00           H  
ATOM    949  HZ  PHE A 303      21.882  46.338  25.375  1.00  0.00           H  
ATOM    950  N   ASP A 304      23.275  40.059  19.919  1.00  0.00           N  
ATOM    951  CA  ASP A 304      23.469  38.658  19.476  1.00  0.00           C  
ATOM    952  C   ASP A 304      24.731  38.394  18.625  1.00  0.00           C  
ATOM    953  O   ASP A 304      25.619  37.623  19.005  1.00  0.00           O  
ATOM    954  CB  ASP A 304      22.141  38.109  18.889  1.00  0.00           C  
ATOM    955  CG  ASP A 304      22.157  36.857  17.987  1.00  0.00           C  
ATOM    956  OD1 ASP A 304      23.166  36.133  17.855  1.00  0.00           O  
ATOM    957  OD2 ASP A 304      21.099  36.576  17.372  1.00  0.00           O  
ATOM    958  H   ASP A 304      22.336  40.425  19.873  1.00  0.00           H  
ATOM    959  HA  ASP A 304      23.619  38.085  20.391  1.00  0.00           H  
ATOM    960  HB2 ASP A 304      21.446  37.941  19.712  1.00  0.00           H  
ATOM    961  HB3 ASP A 304      21.701  38.894  18.281  1.00  0.00           H  
ATOM    962  N   ARG A 305      24.856  39.139  17.521  1.00  0.00           N  
ATOM    963  CA  ARG A 305      25.954  39.060  16.545  1.00  0.00           C  
ATOM    964  C   ARG A 305      27.332  39.489  17.077  1.00  0.00           C  
ATOM    965  O   ARG A 305      28.348  39.088  16.508  1.00  0.00           O  
ATOM    966  CB  ARG A 305      25.487  39.851  15.308  1.00  0.00           C  
ATOM    967  CG  ARG A 305      26.431  39.819  14.100  1.00  0.00           C  
ATOM    968  CD  ARG A 305      27.359  41.037  14.029  1.00  0.00           C  
ATOM    969  NE  ARG A 305      28.141  40.987  12.787  1.00  0.00           N  
ATOM    970  CZ  ARG A 305      28.420  41.976  11.962  1.00  0.00           C  
ATOM    971  NH1 ARG A 305      28.146  43.218  12.224  1.00  0.00           N  
ATOM    972  NH2 ARG A 305      28.977  41.721  10.816  1.00  0.00           N  
ATOM    973  H   ARG A 305      24.078  39.759  17.299  1.00  0.00           H  
ATOM    974  HA  ARG A 305      26.070  38.016  16.259  1.00  0.00           H  
ATOM    975  HB2 ARG A 305      24.538  39.418  14.984  1.00  0.00           H  
ATOM    976  HB3 ARG A 305      25.289  40.887  15.588  1.00  0.00           H  
ATOM    977  HG2 ARG A 305      27.016  38.898  14.108  1.00  0.00           H  
ATOM    978  HG3 ARG A 305      25.817  39.817  13.197  1.00  0.00           H  
ATOM    979  HD2 ARG A 305      26.742  41.935  14.050  1.00  0.00           H  
ATOM    980  HD3 ARG A 305      28.033  41.051  14.886  1.00  0.00           H  
ATOM    981  HE  ARG A 305      28.391  40.057  12.459  1.00  0.00           H  
ATOM    982 HH11 ARG A 305      27.734  43.480  13.111  1.00  0.00           H  
ATOM    983 HH12 ARG A 305      28.301  43.902  11.498  1.00  0.00           H  
ATOM    984 HH21 ARG A 305      29.203  40.766  10.564  1.00  0.00           H  
ATOM    985 HH22 ARG A 305      29.276  42.471  10.205  1.00  0.00           H  
ATOM    986  N   GLU A 306      27.391  40.256  18.167  1.00  0.00           N  
ATOM    987  CA  GLU A 306      28.638  40.528  18.902  1.00  0.00           C  
ATOM    988  C   GLU A 306      28.881  39.505  20.019  1.00  0.00           C  
ATOM    989  O   GLU A 306      29.981  38.970  20.123  1.00  0.00           O  
ATOM    990  CB  GLU A 306      28.650  41.976  19.431  1.00  0.00           C  
ATOM    991  CG  GLU A 306      29.771  42.318  20.437  1.00  0.00           C  
ATOM    992  CD  GLU A 306      31.215  42.193  19.917  1.00  0.00           C  
ATOM    993  OE1 GLU A 306      31.447  41.856  18.731  1.00  0.00           O  
ATOM    994  OE2 GLU A 306      32.155  42.482  20.700  1.00  0.00           O  
ATOM    995  H   GLU A 306      26.517  40.508  18.608  1.00  0.00           H  
ATOM    996  HA  GLU A 306      29.483  40.435  18.217  1.00  0.00           H  
ATOM    997  HB2 GLU A 306      28.716  42.658  18.582  1.00  0.00           H  
ATOM    998  HB3 GLU A 306      27.698  42.164  19.930  1.00  0.00           H  
ATOM    999  HG2 GLU A 306      29.617  43.348  20.761  1.00  0.00           H  
ATOM   1000  HG3 GLU A 306      29.658  41.690  21.323  1.00  0.00           H  
ATOM   1001  N   VAL A 307      27.878  39.179  20.843  1.00  0.00           N  
ATOM   1002  CA  VAL A 307      28.048  38.279  21.995  1.00  0.00           C  
ATOM   1003  C   VAL A 307      28.462  36.853  21.629  1.00  0.00           C  
ATOM   1004  O   VAL A 307      29.297  36.260  22.318  1.00  0.00           O  
ATOM   1005  CB  VAL A 307      26.853  38.359  22.967  1.00  0.00           C  
ATOM   1006  CG1 VAL A 307      25.671  37.470  22.572  1.00  0.00           C  
ATOM   1007  CG2 VAL A 307      27.272  37.961  24.382  1.00  0.00           C  
ATOM   1008  H   VAL A 307      26.969  39.612  20.697  1.00  0.00           H  
ATOM   1009  HA  VAL A 307      28.900  38.679  22.542  1.00  0.00           H  
ATOM   1010  HB  VAL A 307      26.509  39.394  23.007  1.00  0.00           H  
ATOM   1011 HG11 VAL A 307      24.823  37.671  23.228  1.00  0.00           H  
ATOM   1012 HG12 VAL A 307      25.383  37.698  21.551  1.00  0.00           H  
ATOM   1013 HG13 VAL A 307      25.934  36.415  22.642  1.00  0.00           H  
ATOM   1014 HG21 VAL A 307      26.437  38.107  25.067  1.00  0.00           H  
ATOM   1015 HG22 VAL A 307      27.577  36.914  24.409  1.00  0.00           H  
ATOM   1016 HG23 VAL A 307      28.104  38.578  24.713  1.00  0.00           H  
ATOM   1017  N   ARG A 308      27.972  36.321  20.498  1.00  0.00           N  
ATOM   1018  CA  ARG A 308      28.457  35.033  19.971  1.00  0.00           C  
ATOM   1019  C   ARG A 308      29.902  35.127  19.476  1.00  0.00           C  
ATOM   1020  O   ARG A 308      30.704  34.255  19.800  1.00  0.00           O  
ATOM   1021  CB  ARG A 308      27.490  34.477  18.912  1.00  0.00           C  
ATOM   1022  CG  ARG A 308      27.470  35.224  17.570  1.00  0.00           C  
ATOM   1023  CD  ARG A 308      26.271  34.753  16.742  1.00  0.00           C  
ATOM   1024  NE  ARG A 308      26.325  35.279  15.368  1.00  0.00           N  
ATOM   1025  CZ  ARG A 308      25.330  35.821  14.689  1.00  0.00           C  
ATOM   1026  NH1 ARG A 308      24.161  36.083  15.200  1.00  0.00           N  
ATOM   1027  NH2 ARG A 308      25.485  36.137  13.438  1.00  0.00           N  
ATOM   1028  H   ARG A 308      27.257  36.837  19.989  1.00  0.00           H  
ATOM   1029  HA  ARG A 308      28.480  34.324  20.798  1.00  0.00           H  
ATOM   1030  HB2 ARG A 308      27.767  33.440  18.713  1.00  0.00           H  
ATOM   1031  HB3 ARG A 308      26.484  34.479  19.336  1.00  0.00           H  
ATOM   1032  HG2 ARG A 308      27.397  36.299  17.729  1.00  0.00           H  
ATOM   1033  HG3 ARG A 308      28.391  35.010  17.027  1.00  0.00           H  
ATOM   1034  HD2 ARG A 308      26.273  33.661  16.697  1.00  0.00           H  
ATOM   1035  HD3 ARG A 308      25.360  35.070  17.250  1.00  0.00           H  
ATOM   1036  HE  ARG A 308      27.170  35.068  14.846  1.00  0.00           H  
ATOM   1037 HH11 ARG A 308      23.971  35.935  16.192  1.00  0.00           H  
ATOM   1038 HH12 ARG A 308      23.419  36.386  14.584  1.00  0.00           H  
ATOM   1039 HH21 ARG A 308      26.395  36.048  12.993  1.00  0.00           H  
ATOM   1040 HH22 ARG A 308      24.702  36.571  12.960  1.00  0.00           H  
ATOM   1041  N   GLN A 309      30.267  36.214  18.789  1.00  0.00           N  
ATOM   1042  CA  GLN A 309      31.642  36.448  18.338  1.00  0.00           C  
ATOM   1043  C   GLN A 309      32.623  36.679  19.495  1.00  0.00           C  
ATOM   1044  O   GLN A 309      33.777  36.262  19.399  1.00  0.00           O  
ATOM   1045  CB  GLN A 309      31.696  37.625  17.352  1.00  0.00           C  
ATOM   1046  CG  GLN A 309      31.211  37.238  15.949  1.00  0.00           C  
ATOM   1047  CD  GLN A 309      31.617  38.295  14.931  1.00  0.00           C  
ATOM   1048  OE1 GLN A 309      32.710  38.260  14.375  1.00  0.00           O  
ATOM   1049  NE2 GLN A 309      30.863  39.364  14.813  1.00  0.00           N  
ATOM   1050  H   GLN A 309      29.584  36.942  18.646  1.00  0.00           H  
ATOM   1051  HA  GLN A 309      31.980  35.550  17.819  1.00  0.00           H  
ATOM   1052  HB2 GLN A 309      31.114  38.467  17.729  1.00  0.00           H  
ATOM   1053  HB3 GLN A 309      32.735  37.948  17.268  1.00  0.00           H  
ATOM   1054  HG2 GLN A 309      31.667  36.296  15.649  1.00  0.00           H  
ATOM   1055  HG3 GLN A 309      30.128  37.113  15.948  1.00  0.00           H  
ATOM   1056 HE21 GLN A 309      29.989  39.418  15.325  1.00  0.00           H  
ATOM   1057 HE22 GLN A 309      31.179  40.096  14.189  1.00  0.00           H  
ATOM   1058  N   ALA A 310      32.168  37.297  20.589  1.00  0.00           N  
ATOM   1059  CA  ALA A 310      32.912  37.460  21.831  1.00  0.00           C  
ATOM   1060  C   ALA A 310      33.188  36.100  22.492  1.00  0.00           C  
ATOM   1061  O   ALA A 310      34.349  35.738  22.672  1.00  0.00           O  
ATOM   1062  CB  ALA A 310      32.134  38.410  22.750  1.00  0.00           C  
ATOM   1063  H   ALA A 310      31.241  37.710  20.544  1.00  0.00           H  
ATOM   1064  HA  ALA A 310      33.872  37.922  21.607  1.00  0.00           H  
ATOM   1065  HB1 ALA A 310      31.947  39.349  22.228  1.00  0.00           H  
ATOM   1066  HB2 ALA A 310      31.181  37.968  23.038  1.00  0.00           H  
ATOM   1067  HB3 ALA A 310      32.720  38.612  23.646  1.00  0.00           H  
ATOM   1068  N   MET A 311      32.154  35.291  22.756  1.00  0.00           N  
ATOM   1069  CA  MET A 311      32.335  33.945  23.321  1.00  0.00           C  
ATOM   1070  C   MET A 311      33.141  33.005  22.413  1.00  0.00           C  
ATOM   1071  O   MET A 311      33.906  32.174  22.905  1.00  0.00           O  
ATOM   1072  CB  MET A 311      30.983  33.321  23.677  1.00  0.00           C  
ATOM   1073  CG  MET A 311      30.323  34.032  24.864  1.00  0.00           C  
ATOM   1074  SD  MET A 311      29.042  33.068  25.704  1.00  0.00           S  
ATOM   1075  CE  MET A 311      27.883  32.895  24.335  1.00  0.00           C  
ATOM   1076  H   MET A 311      31.211  35.620  22.573  1.00  0.00           H  
ATOM   1077  HA  MET A 311      32.909  34.041  24.242  1.00  0.00           H  
ATOM   1078  HB2 MET A 311      30.320  33.345  22.812  1.00  0.00           H  
ATOM   1079  HB3 MET A 311      31.153  32.284  23.959  1.00  0.00           H  
ATOM   1080  HG2 MET A 311      31.086  34.249  25.605  1.00  0.00           H  
ATOM   1081  HG3 MET A 311      29.901  34.979  24.530  1.00  0.00           H  
ATOM   1082  HE1 MET A 311      28.334  32.284  23.554  1.00  0.00           H  
ATOM   1083  HE2 MET A 311      26.979  32.410  24.695  1.00  0.00           H  
ATOM   1084  HE3 MET A 311      27.647  33.882  23.939  1.00  0.00           H  
ATOM   1085  N   ALA A 312      33.066  33.170  21.091  1.00  0.00           N  
ATOM   1086  CA  ALA A 312      33.927  32.462  20.145  1.00  0.00           C  
ATOM   1087  C   ALA A 312      35.434  32.783  20.308  1.00  0.00           C  
ATOM   1088  O   ALA A 312      36.262  31.986  19.872  1.00  0.00           O  
ATOM   1089  CB  ALA A 312      33.413  32.739  18.731  1.00  0.00           C  
ATOM   1090  H   ALA A 312      32.364  33.799  20.714  1.00  0.00           H  
ATOM   1091  HA  ALA A 312      33.812  31.392  20.324  1.00  0.00           H  
ATOM   1092  HB1 ALA A 312      32.388  32.379  18.636  1.00  0.00           H  
ATOM   1093  HB2 ALA A 312      33.433  33.805  18.525  1.00  0.00           H  
ATOM   1094  HB3 ALA A 312      34.036  32.220  18.004  1.00  0.00           H  
ATOM   1095  N   LYS A 313      35.817  33.876  20.990  1.00  0.00           N  
ATOM   1096  CA  LYS A 313      37.211  34.168  21.399  1.00  0.00           C  
ATOM   1097  C   LYS A 313      37.607  33.498  22.722  1.00  0.00           C  
ATOM   1098  O   LYS A 313      38.803  33.442  23.030  1.00  0.00           O  
ATOM   1099  CB  LYS A 313      37.428  35.689  21.544  1.00  0.00           C  
ATOM   1100  CG  LYS A 313      37.098  36.508  20.286  1.00  0.00           C  
ATOM   1101  CD  LYS A 313      36.822  37.981  20.625  1.00  0.00           C  
ATOM   1102  CE  LYS A 313      36.130  38.642  19.431  1.00  0.00           C  
ATOM   1103  NZ  LYS A 313      35.715  40.033  19.717  1.00  0.00           N  
ATOM   1104  H   LYS A 313      35.094  34.515  21.308  1.00  0.00           H  
ATOM   1105  HA  LYS A 313      37.892  33.794  20.632  1.00  0.00           H  
ATOM   1106  HB2 LYS A 313      36.818  36.040  22.374  1.00  0.00           H  
ATOM   1107  HB3 LYS A 313      38.470  35.882  21.805  1.00  0.00           H  
ATOM   1108  HG2 LYS A 313      37.923  36.438  19.576  1.00  0.00           H  
ATOM   1109  HG3 LYS A 313      36.215  36.096  19.807  1.00  0.00           H  
ATOM   1110  HD2 LYS A 313      36.164  38.042  21.493  1.00  0.00           H  
ATOM   1111  HD3 LYS A 313      37.761  38.490  20.852  1.00  0.00           H  
ATOM   1112  HE2 LYS A 313      36.812  38.627  18.577  1.00  0.00           H  
ATOM   1113  HE3 LYS A 313      35.248  38.052  19.168  1.00  0.00           H  
ATOM   1114  HZ1 LYS A 313      35.104  40.108  20.528  1.00  0.00           H  
ATOM   1115  HZ2 LYS A 313      35.197  40.426  18.933  1.00  0.00           H  
ATOM   1116  HZ3 LYS A 313      36.513  40.632  19.912  1.00  0.00           H  
ATOM   1117  N   TRP A 314      36.645  33.075  23.550  1.00  0.00           N  
ATOM   1118  CA  TRP A 314      36.893  32.555  24.902  1.00  0.00           C  
ATOM   1119  C   TRP A 314      37.560  31.175  24.868  1.00  0.00           C  
ATOM   1120  O   TRP A 314      37.370  30.408  23.919  1.00  0.00           O  
ATOM   1121  CB  TRP A 314      35.610  32.542  25.759  1.00  0.00           C  
ATOM   1122  CG  TRP A 314      34.943  33.860  26.053  1.00  0.00           C  
ATOM   1123  CD1 TRP A 314      35.283  35.061  25.529  1.00  0.00           C  
ATOM   1124  CD2 TRP A 314      33.780  34.133  26.909  1.00  0.00           C  
ATOM   1125  NE1 TRP A 314      34.411  36.030  25.964  1.00  0.00           N  
ATOM   1126  CE2 TRP A 314      33.471  35.525  26.824  1.00  0.00           C  
ATOM   1127  CE3 TRP A 314      32.939  33.354  27.739  1.00  0.00           C  
ATOM   1128  CZ2 TRP A 314      32.404  36.117  27.513  1.00  0.00           C  
ATOM   1129  CZ3 TRP A 314      31.869  33.941  28.451  1.00  0.00           C  
ATOM   1130  CH2 TRP A 314      31.607  35.318  28.347  1.00  0.00           C  
ATOM   1131  H   TRP A 314      35.684  33.150  23.253  1.00  0.00           H  
ATOM   1132  HA  TRP A 314      37.590  33.231  25.393  1.00  0.00           H  
ATOM   1133  HB2 TRP A 314      34.878  31.889  25.288  1.00  0.00           H  
ATOM   1134  HB3 TRP A 314      35.856  32.096  26.724  1.00  0.00           H  
ATOM   1135  HD1 TRP A 314      36.095  35.246  24.837  1.00  0.00           H  
ATOM   1136  HE1 TRP A 314      34.470  37.000  25.652  1.00  0.00           H  
ATOM   1137  HE3 TRP A 314      33.126  32.295  27.828  1.00  0.00           H  
ATOM   1138  HZ2 TRP A 314      32.198  37.171  27.393  1.00  0.00           H  
ATOM   1139  HZ3 TRP A 314      31.231  33.335  29.079  1.00  0.00           H  
ATOM   1140  HH2 TRP A 314      30.784  35.754  28.897  1.00  0.00           H  
ATOM   1141  N   ARG A 315      38.345  30.854  25.900  1.00  0.00           N  
ATOM   1142  CA  ARG A 315      39.155  29.629  25.967  1.00  0.00           C  
ATOM   1143  C   ARG A 315      39.317  29.121  27.400  1.00  0.00           C  
ATOM   1144  O   ARG A 315      39.657  29.900  28.289  1.00  0.00           O  
ATOM   1145  CB  ARG A 315      40.525  29.900  25.308  1.00  0.00           C  
ATOM   1146  CG  ARG A 315      41.414  28.656  25.173  1.00  0.00           C  
ATOM   1147  CD  ARG A 315      40.917  27.712  24.071  1.00  0.00           C  
ATOM   1148  NE  ARG A 315      41.569  26.399  24.167  1.00  0.00           N  
ATOM   1149  CZ  ARG A 315      42.716  26.021  23.641  1.00  0.00           C  
ATOM   1150  NH1 ARG A 315      43.489  26.818  22.964  1.00  0.00           N  
ATOM   1151  NH2 ARG A 315      43.116  24.799  23.815  1.00  0.00           N  
ATOM   1152  H   ARG A 315      38.406  31.528  26.660  1.00  0.00           H  
ATOM   1153  HA  ARG A 315      38.636  28.854  25.402  1.00  0.00           H  
ATOM   1154  HB2 ARG A 315      40.376  30.333  24.317  1.00  0.00           H  
ATOM   1155  HB3 ARG A 315      41.060  30.633  25.913  1.00  0.00           H  
ATOM   1156  HG2 ARG A 315      42.428  28.973  24.928  1.00  0.00           H  
ATOM   1157  HG3 ARG A 315      41.457  28.123  26.122  1.00  0.00           H  
ATOM   1158  HD2 ARG A 315      39.843  27.560  24.176  1.00  0.00           H  
ATOM   1159  HD3 ARG A 315      41.100  28.160  23.092  1.00  0.00           H  
ATOM   1160  HE  ARG A 315      41.036  25.650  24.599  1.00  0.00           H  
ATOM   1161 HH11 ARG A 315      43.248  27.791  22.839  1.00  0.00           H  
ATOM   1162 HH12 ARG A 315      44.392  26.501  22.652  1.00  0.00           H  
ATOM   1163 HH21 ARG A 315      42.613  24.200  24.460  1.00  0.00           H  
ATOM   1164 HH22 ARG A 315      43.905  24.459  23.278  1.00  0.00           H  
ATOM   1165  N   PHE A 316      39.148  27.815  27.588  1.00  0.00           N  
ATOM   1166  CA  PHE A 316      39.320  27.061  28.832  1.00  0.00           C  
ATOM   1167  C   PHE A 316      40.439  26.006  28.850  1.00  0.00           C  
ATOM   1168  O   PHE A 316      40.786  25.428  27.816  1.00  0.00           O  
ATOM   1169  CB  PHE A 316      37.971  26.521  29.344  1.00  0.00           C  
ATOM   1170  CG  PHE A 316      37.088  27.547  30.033  1.00  0.00           C  
ATOM   1171  CD1 PHE A 316      36.907  27.503  31.428  1.00  0.00           C  
ATOM   1172  CD2 PHE A 316      36.434  28.541  29.281  1.00  0.00           C  
ATOM   1173  CE1 PHE A 316      36.096  28.454  32.071  1.00  0.00           C  
ATOM   1174  CE2 PHE A 316      35.637  29.503  29.925  1.00  0.00           C  
ATOM   1175  CZ  PHE A 316      35.467  29.461  31.320  1.00  0.00           C  
ATOM   1176  H   PHE A 316      38.795  27.288  26.798  1.00  0.00           H  
ATOM   1177  HA  PHE A 316      39.636  27.780  29.590  1.00  0.00           H  
ATOM   1178  HB2 PHE A 316      37.421  26.077  28.514  1.00  0.00           H  
ATOM   1179  HB3 PHE A 316      38.167  25.716  30.054  1.00  0.00           H  
ATOM   1180  HD1 PHE A 316      37.389  26.734  32.011  1.00  0.00           H  
ATOM   1181  HD2 PHE A 316      36.541  28.570  28.206  1.00  0.00           H  
ATOM   1182  HE1 PHE A 316      35.959  28.411  33.142  1.00  0.00           H  
ATOM   1183  HE2 PHE A 316      35.153  30.277  29.346  1.00  0.00           H  
ATOM   1184  HZ  PHE A 316      34.853  30.203  31.813  1.00  0.00           H  
ATOM   1185  N   GLU A 317      40.970  25.729  30.038  1.00  0.00           N  
ATOM   1186  CA  GLU A 317      41.890  24.626  30.335  1.00  0.00           C  
ATOM   1187  C   GLU A 317      41.260  23.635  31.339  1.00  0.00           C  
ATOM   1188  O   GLU A 317      40.357  24.015  32.093  1.00  0.00           O  
ATOM   1189  CB  GLU A 317      43.235  25.173  30.860  1.00  0.00           C  
ATOM   1190  CG  GLU A 317      43.111  26.035  32.128  1.00  0.00           C  
ATOM   1191  CD  GLU A 317      44.450  26.354  32.804  1.00  0.00           C  
ATOM   1192  OE1 GLU A 317      44.479  27.285  33.642  1.00  0.00           O  
ATOM   1193  OE2 GLU A 317      45.477  25.676  32.545  1.00  0.00           O  
ATOM   1194  H   GLU A 317      40.609  26.232  30.846  1.00  0.00           H  
ATOM   1195  HA  GLU A 317      42.094  24.081  29.414  1.00  0.00           H  
ATOM   1196  HB2 GLU A 317      43.888  24.329  31.074  1.00  0.00           H  
ATOM   1197  HB3 GLU A 317      43.706  25.764  30.077  1.00  0.00           H  
ATOM   1198  HG2 GLU A 317      42.614  26.972  31.876  1.00  0.00           H  
ATOM   1199  HG3 GLU A 317      42.495  25.504  32.852  1.00  0.00           H  
ATOM   1200  N   PRO A 318      41.732  22.377  31.399  1.00  0.00           N  
ATOM   1201  CA  PRO A 318      41.445  21.473  32.515  1.00  0.00           C  
ATOM   1202  C   PRO A 318      41.980  22.020  33.852  1.00  0.00           C  
ATOM   1203  O   PRO A 318      42.963  22.773  33.890  1.00  0.00           O  
ATOM   1204  CB  PRO A 318      42.114  20.149  32.126  1.00  0.00           C  
ATOM   1205  CG  PRO A 318      43.289  20.597  31.261  1.00  0.00           C  
ATOM   1206  CD  PRO A 318      42.679  21.754  30.482  1.00  0.00           C  
ATOM   1207  HA  PRO A 318      40.372  21.312  32.615  1.00  0.00           H  
ATOM   1208  HB2 PRO A 318      42.450  19.580  32.990  1.00  0.00           H  
ATOM   1209  HB3 PRO A 318      41.427  19.552  31.524  1.00  0.00           H  
ATOM   1210  HG2 PRO A 318      44.095  20.974  31.889  1.00  0.00           H  
ATOM   1211  HG3 PRO A 318      43.649  19.803  30.608  1.00  0.00           H  
ATOM   1212  HD2 PRO A 318      43.468  22.429  30.157  1.00  0.00           H  
ATOM   1213  HD3 PRO A 318      42.138  21.377  29.615  1.00  0.00           H  
ATOM   1214  N   ARG A 319      41.366  21.596  34.968  1.00  0.00           N  
ATOM   1215  CA  ARG A 319      41.831  21.886  36.341  1.00  0.00           C  
ATOM   1216  C   ARG A 319      43.310  21.537  36.553  1.00  0.00           C  
ATOM   1217  O   ARG A 319      44.015  22.272  37.246  1.00  0.00           O  
ATOM   1218  CB  ARG A 319      40.932  21.151  37.349  1.00  0.00           C  
ATOM   1219  CG  ARG A 319      41.421  21.328  38.796  1.00  0.00           C  
ATOM   1220  CD  ARG A 319      40.357  20.871  39.789  1.00  0.00           C  
ATOM   1221  NE  ARG A 319      40.778  21.123  41.178  1.00  0.00           N  
ATOM   1222  CZ  ARG A 319      40.472  22.173  41.919  1.00  0.00           C  
ATOM   1223  NH1 ARG A 319      39.880  23.228  41.433  1.00  0.00           N  
ATOM   1224  NH2 ARG A 319      40.764  22.181  43.184  1.00  0.00           N  
ATOM   1225  H   ARG A 319      40.569  20.979  34.858  1.00  0.00           H  
ATOM   1226  HA  ARG A 319      41.724  22.949  36.538  1.00  0.00           H  
ATOM   1227  HB2 ARG A 319      39.921  21.547  37.253  1.00  0.00           H  
ATOM   1228  HB3 ARG A 319      40.902  20.085  37.121  1.00  0.00           H  
ATOM   1229  HG2 ARG A 319      42.329  20.748  38.960  1.00  0.00           H  
ATOM   1230  HG3 ARG A 319      41.638  22.379  38.981  1.00  0.00           H  
ATOM   1231  HD2 ARG A 319      39.429  21.397  39.574  1.00  0.00           H  
ATOM   1232  HD3 ARG A 319      40.181  19.803  39.650  1.00  0.00           H  
ATOM   1233  HE  ARG A 319      41.275  20.371  41.646  1.00  0.00           H  
ATOM   1234 HH11 ARG A 319      39.720  23.296  40.434  1.00  0.00           H  
ATOM   1235 HH12 ARG A 319      39.628  24.010  42.022  1.00  0.00           H  
ATOM   1236 HH21 ARG A 319      41.216  21.382  43.616  1.00  0.00           H  
ATOM   1237 HH22 ARG A 319      40.465  22.944  43.776  1.00  0.00           H  
ATOM   1238  N   VAL A 320      43.770  20.453  35.930  1.00  0.00           N  
ATOM   1239  CA  VAL A 320      45.154  19.954  35.899  1.00  0.00           C  
ATOM   1240  C   VAL A 320      45.639  19.881  34.450  1.00  0.00           C  
ATOM   1241  O   VAL A 320      44.993  19.248  33.620  1.00  0.00           O  
ATOM   1242  CB  VAL A 320      45.254  18.576  36.591  1.00  0.00           C  
ATOM   1243  CG1 VAL A 320      46.701  18.078  36.660  1.00  0.00           C  
ATOM   1244  CG2 VAL A 320      44.694  18.603  38.021  1.00  0.00           C  
ATOM   1245  H   VAL A 320      43.074  19.903  35.427  1.00  0.00           H  
ATOM   1246  HA  VAL A 320      45.798  20.643  36.440  1.00  0.00           H  
ATOM   1247  HB  VAL A 320      44.677  17.851  36.018  1.00  0.00           H  
ATOM   1248 HG11 VAL A 320      46.724  17.097  37.130  1.00  0.00           H  
ATOM   1249 HG12 VAL A 320      47.124  17.982  35.662  1.00  0.00           H  
ATOM   1250 HG13 VAL A 320      47.306  18.764  37.252  1.00  0.00           H  
ATOM   1251 HG21 VAL A 320      43.621  18.792  37.999  1.00  0.00           H  
ATOM   1252 HG22 VAL A 320      44.852  17.636  38.499  1.00  0.00           H  
ATOM   1253 HG23 VAL A 320      45.190  19.377  38.605  1.00  0.00           H  
ATOM   1254  N   SER A 321      46.774  20.502  34.116  1.00  0.00           N  
ATOM   1255  CA  SER A 321      47.217  20.691  32.720  1.00  0.00           C  
ATOM   1256  C   SER A 321      47.434  19.405  31.902  1.00  0.00           C  
ATOM   1257  O   SER A 321      47.391  19.449  30.670  1.00  0.00           O  
ATOM   1258  CB  SER A 321      48.509  21.509  32.693  1.00  0.00           C  
ATOM   1259  OG  SER A 321      48.292  22.828  33.154  1.00  0.00           O  
ATOM   1260  H   SER A 321      47.268  21.020  34.833  1.00  0.00           H  
ATOM   1261  HA  SER A 321      46.452  21.266  32.198  1.00  0.00           H  
ATOM   1262  HB2 SER A 321      49.259  21.028  33.317  1.00  0.00           H  
ATOM   1263  HB3 SER A 321      48.876  21.551  31.669  1.00  0.00           H  
ATOM   1264  HG  SER A 321      47.829  23.319  32.437  1.00  0.00           H  
ATOM   1265  N   GLY A 322      47.670  18.258  32.545  1.00  0.00           N  
ATOM   1266  CA  GLY A 322      47.728  16.934  31.905  1.00  0.00           C  
ATOM   1267  C   GLY A 322      46.369  16.237  31.707  1.00  0.00           C  
ATOM   1268  O   GLY A 322      46.342  15.091  31.252  1.00  0.00           O  
ATOM   1269  H   GLY A 322      47.821  18.313  33.545  1.00  0.00           H  
ATOM   1270  HA2 GLY A 322      48.202  17.022  30.926  1.00  0.00           H  
ATOM   1271  HA3 GLY A 322      48.348  16.279  32.515  1.00  0.00           H  
ATOM   1272  N   GLY A 323      45.256  16.868  32.088  1.00  0.00           N  
ATOM   1273  CA  GLY A 323      43.902  16.304  32.049  1.00  0.00           C  
ATOM   1274  C   GLY A 323      43.110  16.587  30.765  1.00  0.00           C  
ATOM   1275  O   GLY A 323      43.601  17.213  29.817  1.00  0.00           O  
ATOM   1276  H   GLY A 323      45.343  17.801  32.477  1.00  0.00           H  
ATOM   1277  HA2 GLY A 323      43.951  15.223  32.187  1.00  0.00           H  
ATOM   1278  HA3 GLY A 323      43.337  16.714  32.886  1.00  0.00           H  
ATOM   1279  N   LYS A 324      41.851  16.133  30.745  1.00  0.00           N  
ATOM   1280  CA  LYS A 324      40.894  16.309  29.632  1.00  0.00           C  
ATOM   1281  C   LYS A 324      39.614  17.046  30.040  1.00  0.00           C  
ATOM   1282  O   LYS A 324      39.173  16.947  31.188  1.00  0.00           O  
ATOM   1283  CB  LYS A 324      40.601  14.963  28.945  1.00  0.00           C  
ATOM   1284  CG  LYS A 324      41.847  14.411  28.236  1.00  0.00           C  
ATOM   1285  CD  LYS A 324      41.509  13.216  27.337  1.00  0.00           C  
ATOM   1286  CE  LYS A 324      42.678  12.822  26.422  1.00  0.00           C  
ATOM   1287  NZ  LYS A 324      43.849  12.285  27.155  1.00  0.00           N  
ATOM   1288  H   LYS A 324      41.540  15.624  31.567  1.00  0.00           H  
ATOM   1289  HA  LYS A 324      41.353  16.942  28.874  1.00  0.00           H  
ATOM   1290  HB2 LYS A 324      40.242  14.238  29.676  1.00  0.00           H  
ATOM   1291  HB3 LYS A 324      39.819  15.113  28.199  1.00  0.00           H  
ATOM   1292  HG2 LYS A 324      42.280  15.197  27.620  1.00  0.00           H  
ATOM   1293  HG3 LYS A 324      42.574  14.102  28.985  1.00  0.00           H  
ATOM   1294  HD2 LYS A 324      41.209  12.369  27.954  1.00  0.00           H  
ATOM   1295  HD3 LYS A 324      40.668  13.480  26.696  1.00  0.00           H  
ATOM   1296  HE2 LYS A 324      42.319  12.065  25.720  1.00  0.00           H  
ATOM   1297  HE3 LYS A 324      42.978  13.697  25.839  1.00  0.00           H  
ATOM   1298  HZ1 LYS A 324      44.251  12.978  27.781  1.00  0.00           H  
ATOM   1299  HZ2 LYS A 324      44.581  12.013  26.502  1.00  0.00           H  
ATOM   1300  HZ3 LYS A 324      43.591  11.466  27.701  1.00  0.00           H  
ATOM   1301  N   ILE A 325      39.011  17.775  29.101  1.00  0.00           N  
ATOM   1302  CA  ILE A 325      37.746  18.502  29.292  1.00  0.00           C  
ATOM   1303  C   ILE A 325      36.562  17.639  28.834  1.00  0.00           C  
ATOM   1304  O   ILE A 325      36.541  17.129  27.711  1.00  0.00           O  
ATOM   1305  CB  ILE A 325      37.777  19.880  28.586  1.00  0.00           C  
ATOM   1306  CG1 ILE A 325      38.907  20.750  29.193  1.00  0.00           C  
ATOM   1307  CG2 ILE A 325      36.409  20.584  28.688  1.00  0.00           C  
ATOM   1308  CD1 ILE A 325      39.015  22.164  28.610  1.00  0.00           C  
ATOM   1309  H   ILE A 325      39.410  17.754  28.167  1.00  0.00           H  
ATOM   1310  HA  ILE A 325      37.614  18.696  30.357  1.00  0.00           H  
ATOM   1311  HB  ILE A 325      37.991  19.724  27.529  1.00  0.00           H  
ATOM   1312 HG12 ILE A 325      38.769  20.828  30.271  1.00  0.00           H  
ATOM   1313 HG13 ILE A 325      39.862  20.257  29.019  1.00  0.00           H  
ATOM   1314 HG21 ILE A 325      36.436  21.551  28.186  1.00  0.00           H  
ATOM   1315 HG22 ILE A 325      35.639  20.004  28.179  1.00  0.00           H  
ATOM   1316 HG23 ILE A 325      36.126  20.725  29.731  1.00  0.00           H  
ATOM   1317 HD11 ILE A 325      39.949  22.620  28.934  1.00  0.00           H  
ATOM   1318 HD12 ILE A 325      39.008  22.110  27.522  1.00  0.00           H  
ATOM   1319 HD13 ILE A 325      38.189  22.785  28.954  1.00  0.00           H  
ATOM   1320  N   VAL A 326      35.553  17.510  29.700  1.00  0.00           N  
ATOM   1321  CA  VAL A 326      34.252  16.916  29.361  1.00  0.00           C  
ATOM   1322  C   VAL A 326      33.377  17.959  28.658  1.00  0.00           C  
ATOM   1323  O   VAL A 326      32.934  18.925  29.284  1.00  0.00           O  
ATOM   1324  CB  VAL A 326      33.558  16.320  30.603  1.00  0.00           C  
ATOM   1325  CG1 VAL A 326      32.255  15.615  30.220  1.00  0.00           C  
ATOM   1326  CG2 VAL A 326      34.455  15.301  31.318  1.00  0.00           C  
ATOM   1327  H   VAL A 326      35.635  17.959  30.599  1.00  0.00           H  
ATOM   1328  HA  VAL A 326      34.416  16.090  28.671  1.00  0.00           H  
ATOM   1329  HB  VAL A 326      33.330  17.121  31.307  1.00  0.00           H  
ATOM   1330 HG11 VAL A 326      32.450  14.827  29.491  1.00  0.00           H  
ATOM   1331 HG12 VAL A 326      31.797  15.175  31.105  1.00  0.00           H  
ATOM   1332 HG13 VAL A 326      31.558  16.334  29.797  1.00  0.00           H  
ATOM   1333 HG21 VAL A 326      34.715  14.488  30.639  1.00  0.00           H  
ATOM   1334 HG22 VAL A 326      35.367  15.779  31.671  1.00  0.00           H  
ATOM   1335 HG23 VAL A 326      33.927  14.891  32.179  1.00  0.00           H  
ATOM   1336  N   ALA A 327      33.149  17.784  27.357  1.00  0.00           N  
ATOM   1337  CA  ALA A 327      32.335  18.679  26.542  1.00  0.00           C  
ATOM   1338  C   ALA A 327      30.853  18.622  26.962  1.00  0.00           C  
ATOM   1339  O   ALA A 327      30.283  17.539  27.135  1.00  0.00           O  
ATOM   1340  CB  ALA A 327      32.544  18.327  25.064  1.00  0.00           C  
ATOM   1341  H   ALA A 327      33.557  16.978  26.899  1.00  0.00           H  
ATOM   1342  HA  ALA A 327      32.694  19.697  26.702  1.00  0.00           H  
ATOM   1343  HB1 ALA A 327      31.933  18.977  24.438  1.00  0.00           H  
ATOM   1344  HB2 ALA A 327      33.593  18.459  24.799  1.00  0.00           H  
ATOM   1345  HB3 ALA A 327      32.260  17.291  24.884  1.00  0.00           H  
ATOM   1346  N   ARG A 328      30.235  19.795  27.152  1.00  0.00           N  
ATOM   1347  CA  ARG A 328      28.879  19.958  27.710  1.00  0.00           C  
ATOM   1348  C   ARG A 328      28.185  21.243  27.277  1.00  0.00           C  
ATOM   1349  O   ARG A 328      28.839  22.218  26.916  1.00  0.00           O  
ATOM   1350  CB  ARG A 328      28.910  19.924  29.255  1.00  0.00           C  
ATOM   1351  CG  ARG A 328      29.133  18.553  29.903  1.00  0.00           C  
ATOM   1352  CD  ARG A 328      28.067  17.527  29.496  1.00  0.00           C  
ATOM   1353  NE  ARG A 328      28.280  16.237  30.167  1.00  0.00           N  
ATOM   1354  CZ  ARG A 328      28.827  15.156  29.648  1.00  0.00           C  
ATOM   1355  NH1 ARG A 328      29.438  15.132  28.498  1.00  0.00           N  
ATOM   1356  NH2 ARG A 328      28.789  14.035  30.297  1.00  0.00           N  
ATOM   1357  H   ARG A 328      30.752  20.635  26.915  1.00  0.00           H  
ATOM   1358  HA  ARG A 328      28.257  19.148  27.334  1.00  0.00           H  
ATOM   1359  HB2 ARG A 328      29.683  20.609  29.609  1.00  0.00           H  
ATOM   1360  HB3 ARG A 328      27.957  20.293  29.630  1.00  0.00           H  
ATOM   1361  HG2 ARG A 328      30.122  18.186  29.642  1.00  0.00           H  
ATOM   1362  HG3 ARG A 328      29.093  18.684  30.984  1.00  0.00           H  
ATOM   1363  HD2 ARG A 328      27.084  17.910  29.773  1.00  0.00           H  
ATOM   1364  HD3 ARG A 328      28.075  17.380  28.417  1.00  0.00           H  
ATOM   1365  HE  ARG A 328      27.908  16.139  31.105  1.00  0.00           H  
ATOM   1366 HH11 ARG A 328      29.597  15.988  27.976  1.00  0.00           H  
ATOM   1367 HH12 ARG A 328      29.866  14.263  28.202  1.00  0.00           H  
ATOM   1368 HH21 ARG A 328      28.280  13.943  31.168  1.00  0.00           H  
ATOM   1369 HH22 ARG A 328      29.212  13.228  29.855  1.00  0.00           H  
ATOM   1370  N   GLN A 329      26.860  21.265  27.385  1.00  0.00           N  
ATOM   1371  CA  GLN A 329      26.072  22.496  27.310  1.00  0.00           C  
ATOM   1372  C   GLN A 329      26.270  23.375  28.545  1.00  0.00           C  
ATOM   1373  O   GLN A 329      26.454  22.871  29.652  1.00  0.00           O  
ATOM   1374  CB  GLN A 329      24.576  22.208  27.124  1.00  0.00           C  
ATOM   1375  CG  GLN A 329      24.283  21.552  25.771  1.00  0.00           C  
ATOM   1376  CD  GLN A 329      23.645  22.481  24.735  1.00  0.00           C  
ATOM   1377  OE1 GLN A 329      22.483  22.342  24.371  1.00  0.00           O  
ATOM   1378  NE2 GLN A 329      24.303  23.540  24.315  1.00  0.00           N  
ATOM   1379  H   GLN A 329      26.399  20.401  27.657  1.00  0.00           H  
ATOM   1380  HA  GLN A 329      26.420  23.051  26.445  1.00  0.00           H  
ATOM   1381  HB2 GLN A 329      24.251  21.539  27.923  1.00  0.00           H  
ATOM   1382  HB3 GLN A 329      24.004  23.133  27.210  1.00  0.00           H  
ATOM   1383  HG2 GLN A 329      25.201  21.141  25.361  1.00  0.00           H  
ATOM   1384  HG3 GLN A 329      23.609  20.722  25.960  1.00  0.00           H  
ATOM   1385 HE21 GLN A 329      25.206  23.780  24.696  1.00  0.00           H  
ATOM   1386 HE22 GLN A 329      23.876  24.131  23.611  1.00  0.00           H  
ATOM   1387  N   ALA A 330      26.168  24.684  28.353  1.00  0.00           N  
ATOM   1388  CA  ALA A 330      26.186  25.690  29.405  1.00  0.00           C  
ATOM   1389  C   ALA A 330      25.385  26.923  28.957  1.00  0.00           C  
ATOM   1390  O   ALA A 330      25.220  27.160  27.757  1.00  0.00           O  
ATOM   1391  CB  ALA A 330      27.648  26.026  29.716  1.00  0.00           C  
ATOM   1392  H   ALA A 330      26.051  25.026  27.404  1.00  0.00           H  
ATOM   1393  HA  ALA A 330      25.718  25.291  30.306  1.00  0.00           H  
ATOM   1394  HB1 ALA A 330      28.165  26.279  28.792  1.00  0.00           H  
ATOM   1395  HB2 ALA A 330      27.701  26.868  30.406  1.00  0.00           H  
ATOM   1396  HB3 ALA A 330      28.134  25.157  30.160  1.00  0.00           H  
ATOM   1397  N   THR A 331      24.886  27.706  29.915  1.00  0.00           N  
ATOM   1398  CA  THR A 331      24.162  28.959  29.655  1.00  0.00           C  
ATOM   1399  C   THR A 331      24.727  30.150  30.430  1.00  0.00           C  
ATOM   1400  O   THR A 331      25.442  30.004  31.431  1.00  0.00           O  
ATOM   1401  CB  THR A 331      22.638  28.821  29.832  1.00  0.00           C  
ATOM   1402  OG1 THR A 331      22.263  28.656  31.177  1.00  0.00           O  
ATOM   1403  CG2 THR A 331      22.053  27.656  29.056  1.00  0.00           C  
ATOM   1404  H   THR A 331      25.008  27.441  30.891  1.00  0.00           H  
ATOM   1405  HA  THR A 331      24.303  29.186  28.597  1.00  0.00           H  
ATOM   1406  HB  THR A 331      22.170  29.734  29.464  1.00  0.00           H  
ATOM   1407  HG1 THR A 331      21.589  27.946  31.191  1.00  0.00           H  
ATOM   1408 HG21 THR A 331      20.966  27.736  29.030  1.00  0.00           H  
ATOM   1409 HG22 THR A 331      22.348  26.702  29.493  1.00  0.00           H  
ATOM   1410 HG23 THR A 331      22.422  27.711  28.041  1.00  0.00           H  
ATOM   1411  N   LYS A 332      24.440  31.353  29.919  1.00  0.00           N  
ATOM   1412  CA  LYS A 332      24.946  32.633  30.426  1.00  0.00           C  
ATOM   1413  C   LYS A 332      23.912  33.745  30.259  1.00  0.00           C  
ATOM   1414  O   LYS A 332      23.554  34.120  29.141  1.00  0.00           O  
ATOM   1415  CB  LYS A 332      26.261  32.961  29.690  1.00  0.00           C  
ATOM   1416  CG  LYS A 332      26.948  34.276  30.081  1.00  0.00           C  
ATOM   1417  CD  LYS A 332      27.417  34.318  31.536  1.00  0.00           C  
ATOM   1418  CE  LYS A 332      28.341  35.528  31.714  1.00  0.00           C  
ATOM   1419  NZ  LYS A 332      28.791  35.662  33.113  1.00  0.00           N  
ATOM   1420  H   LYS A 332      23.897  31.368  29.059  1.00  0.00           H  
ATOM   1421  HA  LYS A 332      25.159  32.528  31.491  1.00  0.00           H  
ATOM   1422  HB2 LYS A 332      26.968  32.146  29.848  1.00  0.00           H  
ATOM   1423  HB3 LYS A 332      26.049  33.021  28.622  1.00  0.00           H  
ATOM   1424  HG2 LYS A 332      27.820  34.391  29.436  1.00  0.00           H  
ATOM   1425  HG3 LYS A 332      26.275  35.115  29.900  1.00  0.00           H  
ATOM   1426  HD2 LYS A 332      26.553  34.404  32.196  1.00  0.00           H  
ATOM   1427  HD3 LYS A 332      27.960  33.402  31.773  1.00  0.00           H  
ATOM   1428  HE2 LYS A 332      29.212  35.409  31.065  1.00  0.00           H  
ATOM   1429  HE3 LYS A 332      27.812  36.431  31.404  1.00  0.00           H  
ATOM   1430  HZ1 LYS A 332      28.006  35.663  33.755  1.00  0.00           H  
ATOM   1431  HZ2 LYS A 332      29.296  36.537  33.258  1.00  0.00           H  
ATOM   1432  HZ3 LYS A 332      29.448  34.922  33.352  1.00  0.00           H  
ATOM   1433  N   MET A 333      23.466  34.301  31.379  1.00  0.00           N  
ATOM   1434  CA  MET A 333      22.797  35.597  31.463  1.00  0.00           C  
ATOM   1435  C   MET A 333      23.853  36.715  31.393  1.00  0.00           C  
ATOM   1436  O   MET A 333      24.626  36.901  32.336  1.00  0.00           O  
ATOM   1437  CB  MET A 333      21.963  35.625  32.760  1.00  0.00           C  
ATOM   1438  CG  MET A 333      21.243  36.942  33.085  1.00  0.00           C  
ATOM   1439  SD  MET A 333      19.632  37.257  32.301  1.00  0.00           S  
ATOM   1440  CE  MET A 333      20.130  37.646  30.613  1.00  0.00           C  
ATOM   1441  H   MET A 333      23.644  33.804  32.246  1.00  0.00           H  
ATOM   1442  HA  MET A 333      22.124  35.701  30.614  1.00  0.00           H  
ATOM   1443  HB2 MET A 333      21.223  34.825  32.730  1.00  0.00           H  
ATOM   1444  HB3 MET A 333      22.636  35.413  33.593  1.00  0.00           H  
ATOM   1445  HG2 MET A 333      21.050  36.921  34.157  1.00  0.00           H  
ATOM   1446  HG3 MET A 333      21.908  37.786  32.897  1.00  0.00           H  
ATOM   1447  HE1 MET A 333      19.316  38.164  30.105  1.00  0.00           H  
ATOM   1448  HE2 MET A 333      21.011  38.288  30.634  1.00  0.00           H  
ATOM   1449  HE3 MET A 333      20.350  36.721  30.084  1.00  0.00           H  
ATOM   1450  N   PHE A 334      23.905  37.426  30.263  1.00  0.00           N  
ATOM   1451  CA  PHE A 334      24.693  38.648  30.066  1.00  0.00           C  
ATOM   1452  C   PHE A 334      24.081  39.935  30.617  1.00  0.00           C  
ATOM   1453  O   PHE A 334      22.904  40.192  30.361  1.00  0.00           O  
ATOM   1454  CB  PHE A 334      25.093  38.831  28.597  1.00  0.00           C  
ATOM   1455  CG  PHE A 334      26.258  37.980  28.152  1.00  0.00           C  
ATOM   1456  CD1 PHE A 334      27.568  38.481  28.265  1.00  0.00           C  
ATOM   1457  CD2 PHE A 334      26.035  36.703  27.612  1.00  0.00           C  
ATOM   1458  CE1 PHE A 334      28.656  37.707  27.824  1.00  0.00           C  
ATOM   1459  CE2 PHE A 334      27.121  35.931  27.163  1.00  0.00           C  
ATOM   1460  CZ  PHE A 334      28.430  36.435  27.267  1.00  0.00           C  
ATOM   1461  H   PHE A 334      23.278  37.166  29.509  1.00  0.00           H  
ATOM   1462  HA  PHE A 334      25.626  38.514  30.617  1.00  0.00           H  
ATOM   1463  HB2 PHE A 334      24.232  38.642  27.955  1.00  0.00           H  
ATOM   1464  HB3 PHE A 334      25.374  39.874  28.441  1.00  0.00           H  
ATOM   1465  HD1 PHE A 334      27.730  39.465  28.684  1.00  0.00           H  
ATOM   1466  HD2 PHE A 334      25.029  36.317  27.545  1.00  0.00           H  
ATOM   1467  HE1 PHE A 334      29.662  38.095  27.908  1.00  0.00           H  
ATOM   1468  HE2 PHE A 334      26.952  34.951  26.739  1.00  0.00           H  
ATOM   1469  HZ  PHE A 334      29.263  35.843  26.914  1.00  0.00           H  
ATOM   1470  N   PHE A 335      24.881  40.771  31.282  1.00  0.00           N  
ATOM   1471  CA  PHE A 335      24.441  42.011  31.921  1.00  0.00           C  
ATOM   1472  C   PHE A 335      25.012  43.303  31.314  1.00  0.00           C  
ATOM   1473  O   PHE A 335      25.977  43.885  31.814  1.00  0.00           O  
ATOM   1474  CB  PHE A 335      24.631  41.921  33.438  1.00  0.00           C  
ATOM   1475  CG  PHE A 335      23.756  40.887  34.124  1.00  0.00           C  
ATOM   1476  CD1 PHE A 335      24.348  39.774  34.749  1.00  0.00           C  
ATOM   1477  CD2 PHE A 335      22.356  41.034  34.154  1.00  0.00           C  
ATOM   1478  CE1 PHE A 335      23.553  38.841  35.437  1.00  0.00           C  
ATOM   1479  CE2 PHE A 335      21.559  40.090  34.823  1.00  0.00           C  
ATOM   1480  CZ  PHE A 335      22.159  39.009  35.490  1.00  0.00           C  
ATOM   1481  H   PHE A 335      25.852  40.507  31.419  1.00  0.00           H  
ATOM   1482  HA  PHE A 335      23.363  42.090  31.773  1.00  0.00           H  
ATOM   1483  HB2 PHE A 335      25.683  41.731  33.660  1.00  0.00           H  
ATOM   1484  HB3 PHE A 335      24.376  42.895  33.856  1.00  0.00           H  
ATOM   1485  HD1 PHE A 335      25.420  39.641  34.719  1.00  0.00           H  
ATOM   1486  HD2 PHE A 335      21.888  41.875  33.666  1.00  0.00           H  
ATOM   1487  HE1 PHE A 335      24.013  37.996  35.929  1.00  0.00           H  
ATOM   1488  HE2 PHE A 335      20.483  40.194  34.829  1.00  0.00           H  
ATOM   1489  HZ  PHE A 335      21.549  38.295  36.027  1.00  0.00           H  
ATOM   1490  N   PHE A 336      24.390  43.763  30.229  1.00  0.00           N  
ATOM   1491  CA  PHE A 336      24.681  45.022  29.524  1.00  0.00           C  
ATOM   1492  C   PHE A 336      24.281  46.329  30.249  1.00  0.00           C  
ATOM   1493  O   PHE A 336      23.682  47.236  29.667  1.00  0.00           O  
ATOM   1494  CB  PHE A 336      24.246  44.941  28.050  1.00  0.00           C  
ATOM   1495  CG  PHE A 336      25.074  43.999  27.196  1.00  0.00           C  
ATOM   1496  CD1 PHE A 336      26.309  44.416  26.665  1.00  0.00           C  
ATOM   1497  CD2 PHE A 336      24.586  42.710  26.903  1.00  0.00           C  
ATOM   1498  CE1 PHE A 336      27.045  43.554  25.831  1.00  0.00           C  
ATOM   1499  CE2 PHE A 336      25.323  41.847  26.074  1.00  0.00           C  
ATOM   1500  CZ  PHE A 336      26.548  42.273  25.532  1.00  0.00           C  
ATOM   1501  H   PHE A 336      23.601  43.228  29.910  1.00  0.00           H  
ATOM   1502  HA  PHE A 336      25.770  45.085  29.487  1.00  0.00           H  
ATOM   1503  HB2 PHE A 336      23.194  44.664  27.988  1.00  0.00           H  
ATOM   1504  HB3 PHE A 336      24.339  45.931  27.602  1.00  0.00           H  
ATOM   1505  HD1 PHE A 336      26.683  45.409  26.875  1.00  0.00           H  
ATOM   1506  HD2 PHE A 336      23.632  42.391  27.296  1.00  0.00           H  
ATOM   1507  HE1 PHE A 336      27.983  43.887  25.404  1.00  0.00           H  
ATOM   1508  HE2 PHE A 336      24.940  40.865  25.835  1.00  0.00           H  
ATOM   1509  HZ  PHE A 336      27.097  41.618  24.871  1.00  0.00           H  
ATOM   1510  N   LYS A 337      24.548  46.397  31.558  1.00  0.00           N  
ATOM   1511  CA  LYS A 337      24.220  47.518  32.458  1.00  0.00           C  
ATOM   1512  C   LYS A 337      25.218  48.677  32.331  1.00  0.00           C  
ATOM   1513  O   LYS A 337      26.419  48.465  32.150  1.00  0.00           O  
ATOM   1514  CB  LYS A 337      24.051  46.997  33.901  1.00  0.00           C  
ATOM   1515  CG  LYS A 337      25.264  46.254  34.492  1.00  0.00           C  
ATOM   1516  CD  LYS A 337      24.939  45.686  35.884  1.00  0.00           C  
ATOM   1517  CE  LYS A 337      26.125  44.885  36.440  1.00  0.00           C  
ATOM   1518  NZ  LYS A 337      25.755  44.110  37.650  1.00  0.00           N  
ATOM   1519  H   LYS A 337      25.083  45.626  31.941  1.00  0.00           H  
ATOM   1520  HA  LYS A 337      23.249  47.918  32.162  1.00  0.00           H  
ATOM   1521  HB2 LYS A 337      23.802  47.836  34.548  1.00  0.00           H  
ATOM   1522  HB3 LYS A 337      23.198  46.317  33.910  1.00  0.00           H  
ATOM   1523  HG2 LYS A 337      25.528  45.423  33.837  1.00  0.00           H  
ATOM   1524  HG3 LYS A 337      26.113  46.934  34.563  1.00  0.00           H  
ATOM   1525  HD2 LYS A 337      24.698  46.502  36.569  1.00  0.00           H  
ATOM   1526  HD3 LYS A 337      24.071  45.029  35.800  1.00  0.00           H  
ATOM   1527  HE2 LYS A 337      26.473  44.192  35.669  1.00  0.00           H  
ATOM   1528  HE3 LYS A 337      26.947  45.568  36.670  1.00  0.00           H  
ATOM   1529  HZ1 LYS A 337      26.528  43.521  37.950  1.00  0.00           H  
ATOM   1530  HZ2 LYS A 337      24.973  43.489  37.451  1.00  0.00           H  
ATOM   1531  HZ3 LYS A 337      25.477  44.702  38.429  1.00  0.00           H  
ATOM   1532  N   ILE A 338      24.722  49.913  32.405  1.00  0.00           N  
ATOM   1533  CA  ILE A 338      25.526  51.142  32.278  1.00  0.00           C  
ATOM   1534  C   ILE A 338      25.709  51.785  33.655  1.00  0.00           C  
ATOM   1535  O   ILE A 338      24.740  51.938  34.400  1.00  0.00           O  
ATOM   1536  CB  ILE A 338      24.902  52.120  31.257  1.00  0.00           C  
ATOM   1537  CG1 ILE A 338      24.828  51.457  29.860  1.00  0.00           C  
ATOM   1538  CG2 ILE A 338      25.697  53.441  31.189  1.00  0.00           C  
ATOM   1539  CD1 ILE A 338      24.147  52.310  28.797  1.00  0.00           C  
ATOM   1540  H   ILE A 338      23.737  50.012  32.593  1.00  0.00           H  
ATOM   1541  HA  ILE A 338      26.516  50.890  31.899  1.00  0.00           H  
ATOM   1542  HB  ILE A 338      23.891  52.355  31.589  1.00  0.00           H  
ATOM   1543 HG12 ILE A 338      25.831  51.212  29.513  1.00  0.00           H  
ATOM   1544 HG13 ILE A 338      24.249  50.538  29.917  1.00  0.00           H  
ATOM   1545 HG21 ILE A 338      26.720  53.251  30.861  1.00  0.00           H  
ATOM   1546 HG22 ILE A 338      25.226  54.137  30.498  1.00  0.00           H  
ATOM   1547 HG23 ILE A 338      25.716  53.937  32.160  1.00  0.00           H  
ATOM   1548 HD11 ILE A 338      23.994  51.703  27.905  1.00  0.00           H  
ATOM   1549 HD12 ILE A 338      23.183  52.645  29.170  1.00  0.00           H  
ATOM   1550 HD13 ILE A 338      24.776  53.163  28.544  1.00  0.00           H  
ATOM   1551  N   GLU A 339      26.934  52.178  33.993  1.00  0.00           N  
ATOM   1552  CA  GLU A 339      27.274  52.842  35.255  1.00  0.00           C  
ATOM   1553  C   GLU A 339      27.072  54.368  35.185  1.00  0.00           C  
ATOM   1554  O   GLU A 339      27.973  55.118  34.797  1.00  0.00           O  
ATOM   1555  CB  GLU A 339      28.695  52.430  35.665  1.00  0.00           C  
ATOM   1556  CG  GLU A 339      29.148  53.050  36.997  1.00  0.00           C  
ATOM   1557  CD  GLU A 339      30.416  52.398  37.564  1.00  0.00           C  
ATOM   1558  OE1 GLU A 339      30.951  52.913  38.576  1.00  0.00           O  
ATOM   1559  OE2 GLU A 339      30.884  51.356  37.040  1.00  0.00           O  
ATOM   1560  H   GLU A 339      27.690  51.966  33.354  1.00  0.00           H  
ATOM   1561  HA  GLU A 339      26.611  52.465  36.032  1.00  0.00           H  
ATOM   1562  HB2 GLU A 339      28.696  51.343  35.760  1.00  0.00           H  
ATOM   1563  HB3 GLU A 339      29.402  52.709  34.881  1.00  0.00           H  
ATOM   1564  HG2 GLU A 339      29.329  54.117  36.859  1.00  0.00           H  
ATOM   1565  HG3 GLU A 339      28.344  52.934  37.727  1.00  0.00           H  
ATOM   1566  N   LYS A 340      25.879  54.837  35.571  1.00  0.00           N  
ATOM   1567  CA  LYS A 340      25.582  56.263  35.793  1.00  0.00           C  
ATOM   1568  C   LYS A 340      26.124  56.678  37.164  1.00  0.00           C  
ATOM   1569  O   LYS A 340      25.785  56.047  38.170  1.00  0.00           O  
ATOM   1570  CB  LYS A 340      24.067  56.473  35.690  1.00  0.00           C  
ATOM   1571  CG  LYS A 340      23.584  57.927  35.799  1.00  0.00           C  
ATOM   1572  CD  LYS A 340      23.845  58.763  34.539  1.00  0.00           C  
ATOM   1573  CE  LYS A 340      23.020  60.051  34.624  1.00  0.00           C  
ATOM   1574  NZ  LYS A 340      23.250  60.964  33.481  1.00  0.00           N  
ATOM   1575  H   LYS A 340      25.189  54.163  35.876  1.00  0.00           H  
ATOM   1576  HA  LYS A 340      26.075  56.856  35.022  1.00  0.00           H  
ATOM   1577  HB2 LYS A 340      23.722  56.059  34.746  1.00  0.00           H  
ATOM   1578  HB3 LYS A 340      23.596  55.913  36.495  1.00  0.00           H  
ATOM   1579  HG2 LYS A 340      22.508  57.899  35.978  1.00  0.00           H  
ATOM   1580  HG3 LYS A 340      24.055  58.407  36.655  1.00  0.00           H  
ATOM   1581  HD2 LYS A 340      24.906  58.999  34.464  1.00  0.00           H  
ATOM   1582  HD3 LYS A 340      23.533  58.200  33.660  1.00  0.00           H  
ATOM   1583  HE2 LYS A 340      21.962  59.779  34.657  1.00  0.00           H  
ATOM   1584  HE3 LYS A 340      23.259  60.567  35.555  1.00  0.00           H  
ATOM   1585  HZ1 LYS A 340      24.190  61.355  33.500  1.00  0.00           H  
ATOM   1586  HZ2 LYS A 340      22.582  61.733  33.531  1.00  0.00           H  
ATOM   1587  HZ3 LYS A 340      23.117  60.487  32.594  1.00  0.00           H  
ATOM   1588  N   ARG A 341      26.984  57.695  37.205  1.00  0.00           N  
ATOM   1589  CA  ARG A 341      27.808  58.050  38.375  1.00  0.00           C  
ATOM   1590  C   ARG A 341      28.248  59.519  38.360  1.00  0.00           C  
ATOM   1591  O   ARG A 341      29.078  59.901  37.526  1.00  0.00           O  
ATOM   1592  CB  ARG A 341      29.029  57.106  38.388  1.00  0.00           C  
ATOM   1593  CG  ARG A 341      29.907  57.244  39.642  1.00  0.00           C  
ATOM   1594  CD  ARG A 341      31.105  56.287  39.578  1.00  0.00           C  
ATOM   1595  NE  ARG A 341      32.121  56.733  38.603  1.00  0.00           N  
ATOM   1596  CZ  ARG A 341      33.063  55.997  38.042  1.00  0.00           C  
ATOM   1597  NH1 ARG A 341      33.086  54.700  38.135  1.00  0.00           N  
ATOM   1598  NH2 ARG A 341      34.015  56.559  37.358  1.00  0.00           N  
ATOM   1599  H   ARG A 341      27.161  58.171  36.328  1.00  0.00           H  
ATOM   1600  HA  ARG A 341      27.231  57.887  39.289  1.00  0.00           H  
ATOM   1601  HB2 ARG A 341      28.681  56.074  38.332  1.00  0.00           H  
ATOM   1602  HB3 ARG A 341      29.635  57.296  37.500  1.00  0.00           H  
ATOM   1603  HG2 ARG A 341      30.265  58.268  39.752  1.00  0.00           H  
ATOM   1604  HG3 ARG A 341      29.309  56.993  40.517  1.00  0.00           H  
ATOM   1605  HD2 ARG A 341      31.564  56.238  40.567  1.00  0.00           H  
ATOM   1606  HD3 ARG A 341      30.740  55.291  39.327  1.00  0.00           H  
ATOM   1607  HE  ARG A 341      32.147  57.724  38.380  1.00  0.00           H  
ATOM   1608 HH11 ARG A 341      32.294  54.195  38.525  1.00  0.00           H  
ATOM   1609 HH12 ARG A 341      33.861  54.179  37.743  1.00  0.00           H  
ATOM   1610 HH21 ARG A 341      34.076  57.571  37.255  1.00  0.00           H  
ATOM   1611 HH22 ARG A 341      34.793  56.015  37.007  1.00  0.00           H  
ATOM   1612  N   ARG A 342      27.772  60.318  39.320  1.00  0.00           N  
ATOM   1613  CA  ARG A 342      28.290  61.662  39.633  1.00  0.00           C  
ATOM   1614  C   ARG A 342      29.741  61.582  40.095  1.00  0.00           C  
ATOM   1615  O   ARG A 342      30.602  62.172  39.404  1.00  0.00           O  
ATOM   1616  CB  ARG A 342      27.369  62.363  40.655  1.00  0.00           C  
ATOM   1617  CG  ARG A 342      27.890  63.712  41.192  1.00  0.00           C  
ATOM   1618  CD  ARG A 342      28.194  64.762  40.112  1.00  0.00           C  
ATOM   1619  NE  ARG A 342      26.972  65.255  39.453  1.00  0.00           N  
ATOM   1620  CZ  ARG A 342      26.828  65.601  38.191  1.00  0.00           C  
ATOM   1621  NH1 ARG A 342      27.837  65.679  37.373  1.00  0.00           N  
ATOM   1622  NH2 ARG A 342      25.649  65.896  37.733  1.00  0.00           N  
ATOM   1623  H   ARG A 342      27.081  59.919  39.951  1.00  0.00           H  
ATOM   1624  HA  ARG A 342      28.278  62.254  38.721  1.00  0.00           H  
ATOM   1625  HB2 ARG A 342      26.391  62.517  40.197  1.00  0.00           H  
ATOM   1626  HB3 ARG A 342      27.232  61.702  41.511  1.00  0.00           H  
ATOM   1627  HG2 ARG A 342      27.153  64.122  41.884  1.00  0.00           H  
ATOM   1628  HG3 ARG A 342      28.803  63.537  41.760  1.00  0.00           H  
ATOM   1629  HD2 ARG A 342      28.703  65.605  40.579  1.00  0.00           H  
ATOM   1630  HD3 ARG A 342      28.874  64.328  39.379  1.00  0.00           H  
ATOM   1631  HE  ARG A 342      26.174  65.437  40.047  1.00  0.00           H  
ATOM   1632 HH11 ARG A 342      28.780  65.621  37.740  1.00  0.00           H  
ATOM   1633 HH12 ARG A 342      27.686  65.822  36.382  1.00  0.00           H  
ATOM   1634 HH21 ARG A 342      24.831  65.795  38.328  1.00  0.00           H  
ATOM   1635 HH22 ARG A 342      25.560  66.297  36.805  1.00  0.00           H  
TER    1636      ARG A 342                                                      
ENDMDL                                                                          
MODEL        3                                                                  
ATOM      1  N   SER A 244      18.167  12.076  38.175  1.00  0.00           N  
ATOM      2  CA  SER A 244      18.933  13.260  38.602  1.00  0.00           C  
ATOM      3  C   SER A 244      20.301  13.273  37.942  1.00  0.00           C  
ATOM      4  O   SER A 244      21.110  12.381  38.199  1.00  0.00           O  
ATOM      5  CB  SER A 244      19.084  13.292  40.125  1.00  0.00           C  
ATOM      6  OG  SER A 244      17.812  13.343  40.745  1.00  0.00           O  
ATOM      7  H1  SER A 244      18.089  12.034  37.167  1.00  0.00           H  
ATOM      8  H2  SER A 244      17.225  12.152  38.539  1.00  0.00           H  
ATOM      9  H3  SER A 244      18.587  11.221  38.517  1.00  0.00           H  
ATOM     10  HA  SER A 244      18.391  14.152  38.289  1.00  0.00           H  
ATOM     11  HB2 SER A 244      19.620  12.404  40.462  1.00  0.00           H  
ATOM     12  HB3 SER A 244      19.650  14.173  40.420  1.00  0.00           H  
ATOM     13  HG  SER A 244      17.791  12.652  41.443  1.00  0.00           H  
ATOM     14  N   HIS A 245      20.567  14.266  37.088  1.00  0.00           N  
ATOM     15  CA  HIS A 245      21.820  14.410  36.328  1.00  0.00           C  
ATOM     16  C   HIS A 245      22.281  15.878  36.164  1.00  0.00           C  
ATOM     17  O   HIS A 245      22.997  16.198  35.213  1.00  0.00           O  
ATOM     18  CB  HIS A 245      21.695  13.720  34.953  1.00  0.00           C  
ATOM     19  CG  HIS A 245      21.265  12.275  34.978  1.00  0.00           C  
ATOM     20  ND1 HIS A 245      20.000  11.802  34.722  1.00  0.00           N  
ATOM     21  CD2 HIS A 245      22.055  11.187  35.226  1.00  0.00           C  
ATOM     22  CE1 HIS A 245      20.027  10.464  34.773  1.00  0.00           C  
ATOM     23  NE2 HIS A 245      21.258  10.037  35.112  1.00  0.00           N  
ATOM     24  H   HIS A 245      19.837  14.951  36.912  1.00  0.00           H  
ATOM     25  HA  HIS A 245      22.611  13.907  36.883  1.00  0.00           H  
ATOM     26  HB2 HIS A 245      20.978  14.278  34.349  1.00  0.00           H  
ATOM     27  HB3 HIS A 245      22.658  13.767  34.444  1.00  0.00           H  
ATOM     28  HD1 HIS A 245      19.165  12.372  34.602  1.00  0.00           H  
ATOM     29  HD2 HIS A 245      23.109  11.215  35.463  1.00  0.00           H  
ATOM     30  HE1 HIS A 245      19.167   9.823  34.619  1.00  0.00           H  
ATOM     31  N   MET A 246      21.865  16.796  37.042  1.00  0.00           N  
ATOM     32  CA  MET A 246      22.160  18.229  36.901  1.00  0.00           C  
ATOM     33  C   MET A 246      23.573  18.576  37.396  1.00  0.00           C  
ATOM     34  O   MET A 246      23.962  18.195  38.505  1.00  0.00           O  
ATOM     35  CB  MET A 246      21.088  19.055  37.624  1.00  0.00           C  
ATOM     36  CG  MET A 246      21.235  20.562  37.382  1.00  0.00           C  
ATOM     37  SD  MET A 246      21.038  21.047  35.646  1.00  0.00           S  
ATOM     38  CE  MET A 246      21.182  22.845  35.798  1.00  0.00           C  
ATOM     39  H   MET A 246      21.364  16.486  37.870  1.00  0.00           H  
ATOM     40  HA  MET A 246      22.104  18.475  35.839  1.00  0.00           H  
ATOM     41  HB2 MET A 246      20.100  18.745  37.282  1.00  0.00           H  
ATOM     42  HB3 MET A 246      21.165  18.862  38.693  1.00  0.00           H  
ATOM     43  HG2 MET A 246      20.472  21.076  37.968  1.00  0.00           H  
ATOM     44  HG3 MET A 246      22.210  20.896  37.734  1.00  0.00           H  
ATOM     45  HE1 MET A 246      22.141  23.100  36.248  1.00  0.00           H  
ATOM     46  HE2 MET A 246      21.113  23.295  34.806  1.00  0.00           H  
ATOM     47  HE3 MET A 246      20.375  23.228  36.421  1.00  0.00           H  
ATOM     48  N   GLY A 247      24.341  19.306  36.586  1.00  0.00           N  
ATOM     49  CA  GLY A 247      25.707  19.740  36.885  1.00  0.00           C  
ATOM     50  C   GLY A 247      25.827  21.178  37.402  1.00  0.00           C  
ATOM     51  O   GLY A 247      24.848  21.835  37.785  1.00  0.00           O  
ATOM     52  H   GLY A 247      23.954  19.631  35.705  1.00  0.00           H  
ATOM     53  HA2 GLY A 247      26.163  19.074  37.617  1.00  0.00           H  
ATOM     54  HA3 GLY A 247      26.295  19.668  35.970  1.00  0.00           H  
ATOM     55  N   SER A 248      27.069  21.667  37.416  1.00  0.00           N  
ATOM     56  CA  SER A 248      27.441  23.027  37.826  1.00  0.00           C  
ATOM     57  C   SER A 248      28.877  23.366  37.419  1.00  0.00           C  
ATOM     58  O   SER A 248      29.750  22.492  37.413  1.00  0.00           O  
ATOM     59  CB  SER A 248      27.306  23.183  39.348  1.00  0.00           C  
ATOM     60  OG  SER A 248      27.632  24.503  39.740  1.00  0.00           O  
ATOM     61  H   SER A 248      27.811  21.068  37.069  1.00  0.00           H  
ATOM     62  HA  SER A 248      26.775  23.735  37.340  1.00  0.00           H  
ATOM     63  HB2 SER A 248      26.283  22.962  39.654  1.00  0.00           H  
ATOM     64  HB3 SER A 248      27.982  22.485  39.844  1.00  0.00           H  
ATOM     65  HG  SER A 248      26.787  24.966  39.949  1.00  0.00           H  
ATOM     66  N   LEU A 249      29.143  24.650  37.157  1.00  0.00           N  
ATOM     67  CA  LEU A 249      30.505  25.192  37.044  1.00  0.00           C  
ATOM     68  C   LEU A 249      31.248  25.244  38.397  1.00  0.00           C  
ATOM     69  O   LEU A 249      32.455  25.492  38.419  1.00  0.00           O  
ATOM     70  CB  LEU A 249      30.452  26.595  36.407  1.00  0.00           C  
ATOM     71  CG  LEU A 249      29.939  26.655  34.956  1.00  0.00           C  
ATOM     72  CD1 LEU A 249      29.919  28.114  34.493  1.00  0.00           C  
ATOM     73  CD2 LEU A 249      30.828  25.871  33.988  1.00  0.00           C  
ATOM     74  H   LEU A 249      28.369  25.308  37.205  1.00  0.00           H  
ATOM     75  HA  LEU A 249      31.093  24.534  36.403  1.00  0.00           H  
ATOM     76  HB2 LEU A 249      29.818  27.231  37.028  1.00  0.00           H  
ATOM     77  HB3 LEU A 249      31.458  27.019  36.423  1.00  0.00           H  
ATOM     78  HG  LEU A 249      28.924  26.259  34.908  1.00  0.00           H  
ATOM     79 HD11 LEU A 249      29.567  28.173  33.464  1.00  0.00           H  
ATOM     80 HD12 LEU A 249      30.921  28.539  34.552  1.00  0.00           H  
ATOM     81 HD13 LEU A 249      29.247  28.688  35.131  1.00  0.00           H  
ATOM     82 HD21 LEU A 249      30.804  24.811  34.228  1.00  0.00           H  
ATOM     83 HD22 LEU A 249      31.855  26.226  34.053  1.00  0.00           H  
ATOM     84 HD23 LEU A 249      30.471  25.999  32.966  1.00  0.00           H  
ATOM     85  N   ASN A 250      30.561  25.024  39.526  1.00  0.00           N  
ATOM     86  CA  ASN A 250      31.169  24.934  40.860  1.00  0.00           C  
ATOM     87  C   ASN A 250      31.804  23.553  41.159  1.00  0.00           C  
ATOM     88  O   ASN A 250      32.404  23.375  42.221  1.00  0.00           O  
ATOM     89  CB  ASN A 250      30.111  25.296  41.928  1.00  0.00           C  
ATOM     90  CG  ASN A 250      29.484  26.676  41.789  1.00  0.00           C  
ATOM     91  OD1 ASN A 250      28.269  26.831  41.760  1.00  0.00           O  
ATOM     92  ND2 ASN A 250      30.253  27.735  41.732  1.00  0.00           N  
ATOM     93  H   ASN A 250      29.559  24.872  39.457  1.00  0.00           H  
ATOM     94  HA  ASN A 250      31.981  25.660  40.924  1.00  0.00           H  
ATOM     95  HB2 ASN A 250      29.315  24.552  41.910  1.00  0.00           H  
ATOM     96  HB3 ASN A 250      30.581  25.255  42.909  1.00  0.00           H  
ATOM     97 HD21 ASN A 250      31.264  27.652  41.772  1.00  0.00           H  
ATOM     98 HD22 ASN A 250      29.832  28.651  41.675  1.00  0.00           H  
ATOM     99  N   ASP A 251      31.651  22.554  40.281  1.00  0.00           N  
ATOM    100  CA  ASP A 251      32.153  21.187  40.499  1.00  0.00           C  
ATOM    101  C   ASP A 251      33.666  20.998  40.690  1.00  0.00           C  
ATOM    102  O   ASP A 251      34.480  21.592  39.983  1.00  0.00           O  
ATOM    103  CB  ASP A 251      31.599  20.197  39.457  1.00  0.00           C  
ATOM    104  CG  ASP A 251      30.185  19.681  39.737  1.00  0.00           C  
ATOM    105  OD1 ASP A 251      29.599  19.971  40.805  1.00  0.00           O  
ATOM    106  OD2 ASP A 251      29.678  18.879  38.920  1.00  0.00           O  
ATOM    107  H   ASP A 251      31.161  22.745  39.417  1.00  0.00           H  
ATOM    108  HA  ASP A 251      31.736  20.880  41.459  1.00  0.00           H  
ATOM    109  HB2 ASP A 251      31.631  20.658  38.469  1.00  0.00           H  
ATOM    110  HB3 ASP A 251      32.253  19.324  39.425  1.00  0.00           H  
ATOM    111  N   SER A 252      34.044  20.084  41.588  1.00  0.00           N  
ATOM    112  CA  SER A 252      35.434  19.662  41.840  1.00  0.00           C  
ATOM    113  C   SER A 252      36.002  18.744  40.738  1.00  0.00           C  
ATOM    114  O   SER A 252      37.138  18.281  40.833  1.00  0.00           O  
ATOM    115  CB  SER A 252      35.532  18.967  43.206  1.00  0.00           C  
ATOM    116  OG  SER A 252      35.002  19.794  44.230  1.00  0.00           O  
ATOM    117  H   SER A 252      33.322  19.591  42.103  1.00  0.00           H  
ATOM    118  HA  SER A 252      36.063  20.552  41.874  1.00  0.00           H  
ATOM    119  HB2 SER A 252      34.983  18.026  43.181  1.00  0.00           H  
ATOM    120  HB3 SER A 252      36.579  18.754  43.427  1.00  0.00           H  
ATOM    121  HG  SER A 252      34.026  19.774  44.154  1.00  0.00           H  
ATOM    122  N   ASP A 253      35.228  18.469  39.684  1.00  0.00           N  
ATOM    123  CA  ASP A 253      35.657  17.736  38.485  1.00  0.00           C  
ATOM    124  C   ASP A 253      36.590  18.516  37.542  1.00  0.00           C  
ATOM    125  O   ASP A 253      37.301  17.909  36.737  1.00  0.00           O  
ATOM    126  CB  ASP A 253      34.433  17.270  37.674  1.00  0.00           C  
ATOM    127  CG  ASP A 253      33.565  16.203  38.344  1.00  0.00           C  
ATOM    128  OD1 ASP A 253      33.136  16.384  39.508  1.00  0.00           O  
ATOM    129  OD2 ASP A 253      33.254  15.187  37.681  1.00  0.00           O  
ATOM    130  H   ASP A 253      34.280  18.811  39.708  1.00  0.00           H  
ATOM    131  HA  ASP A 253      36.209  16.850  38.803  1.00  0.00           H  
ATOM    132  HB2 ASP A 253      33.809  18.136  37.446  1.00  0.00           H  
ATOM    133  HB3 ASP A 253      34.788  16.866  36.724  1.00  0.00           H  
ATOM    134  N   ILE A 254      36.551  19.853  37.601  1.00  0.00           N  
ATOM    135  CA  ILE A 254      37.081  20.763  36.570  1.00  0.00           C  
ATOM    136  C   ILE A 254      37.734  22.026  37.161  1.00  0.00           C  
ATOM    137  O   ILE A 254      37.486  22.381  38.313  1.00  0.00           O  
ATOM    138  CB  ILE A 254      35.961  21.152  35.570  1.00  0.00           C  
ATOM    139  CG1 ILE A 254      34.680  21.648  36.288  1.00  0.00           C  
ATOM    140  CG2 ILE A 254      35.655  19.978  34.625  1.00  0.00           C  
ATOM    141  CD1 ILE A 254      33.616  22.226  35.348  1.00  0.00           C  
ATOM    142  H   ILE A 254      35.976  20.275  38.320  1.00  0.00           H  
ATOM    143  HA  ILE A 254      37.861  20.246  36.017  1.00  0.00           H  
ATOM    144  HB  ILE A 254      36.336  21.961  34.944  1.00  0.00           H  
ATOM    145 HG12 ILE A 254      34.225  20.832  36.852  1.00  0.00           H  
ATOM    146 HG13 ILE A 254      34.955  22.433  36.995  1.00  0.00           H  
ATOM    147 HG21 ILE A 254      36.584  19.615  34.187  1.00  0.00           H  
ATOM    148 HG22 ILE A 254      35.169  19.165  35.164  1.00  0.00           H  
ATOM    149 HG23 ILE A 254      35.006  20.305  33.813  1.00  0.00           H  
ATOM    150 HD11 ILE A 254      32.813  22.660  35.944  1.00  0.00           H  
ATOM    151 HD12 ILE A 254      34.053  23.000  34.719  1.00  0.00           H  
ATOM    152 HD13 ILE A 254      33.199  21.438  34.722  1.00  0.00           H  
ATOM    153  N   LYS A 255      38.534  22.733  36.353  1.00  0.00           N  
ATOM    154  CA  LYS A 255      39.168  24.033  36.651  1.00  0.00           C  
ATOM    155  C   LYS A 255      39.172  24.942  35.397  1.00  0.00           C  
ATOM    156  O   LYS A 255      39.314  24.425  34.285  1.00  0.00           O  
ATOM    157  CB  LYS A 255      40.577  23.802  37.242  1.00  0.00           C  
ATOM    158  CG  LYS A 255      41.542  23.056  36.300  1.00  0.00           C  
ATOM    159  CD  LYS A 255      42.884  22.687  36.960  1.00  0.00           C  
ATOM    160  CE  LYS A 255      43.856  23.850  37.212  1.00  0.00           C  
ATOM    161  NZ  LYS A 255      44.202  24.578  35.969  1.00  0.00           N  
ATOM    162  H   LYS A 255      38.727  22.333  35.437  1.00  0.00           H  
ATOM    163  HA  LYS A 255      38.574  24.523  37.422  1.00  0.00           H  
ATOM    164  HB2 LYS A 255      41.009  24.763  37.520  1.00  0.00           H  
ATOM    165  HB3 LYS A 255      40.467  23.222  38.160  1.00  0.00           H  
ATOM    166  HG2 LYS A 255      41.072  22.125  35.985  1.00  0.00           H  
ATOM    167  HG3 LYS A 255      41.722  23.652  35.406  1.00  0.00           H  
ATOM    168  HD2 LYS A 255      42.690  22.193  37.913  1.00  0.00           H  
ATOM    169  HD3 LYS A 255      43.383  21.960  36.320  1.00  0.00           H  
ATOM    170  HE2 LYS A 255      43.419  24.542  37.938  1.00  0.00           H  
ATOM    171  HE3 LYS A 255      44.766  23.436  37.656  1.00  0.00           H  
ATOM    172  HZ1 LYS A 255      44.251  23.948  35.169  1.00  0.00           H  
ATOM    173  HZ2 LYS A 255      45.108  25.035  36.048  1.00  0.00           H  
ATOM    174  HZ3 LYS A 255      43.509  25.303  35.795  1.00  0.00           H  
ATOM    175  N   PRO A 256      38.946  26.266  35.520  1.00  0.00           N  
ATOM    176  CA  PRO A 256      38.774  27.165  34.371  1.00  0.00           C  
ATOM    177  C   PRO A 256      40.094  27.515  33.667  1.00  0.00           C  
ATOM    178  O   PRO A 256      41.042  27.981  34.305  1.00  0.00           O  
ATOM    179  CB  PRO A 256      38.104  28.424  34.937  1.00  0.00           C  
ATOM    180  CG  PRO A 256      38.575  28.459  36.390  1.00  0.00           C  
ATOM    181  CD  PRO A 256      38.667  26.978  36.760  1.00  0.00           C  
ATOM    182  HA  PRO A 256      38.099  26.712  33.644  1.00  0.00           H  
ATOM    183  HB2 PRO A 256      38.394  29.327  34.397  1.00  0.00           H  
ATOM    184  HB3 PRO A 256      37.022  28.306  34.911  1.00  0.00           H  
ATOM    185  HG2 PRO A 256      39.564  28.916  36.444  1.00  0.00           H  
ATOM    186  HG3 PRO A 256      37.873  28.994  37.031  1.00  0.00           H  
ATOM    187  HD2 PRO A 256      39.455  26.815  37.495  1.00  0.00           H  
ATOM    188  HD3 PRO A 256      37.708  26.647  37.161  1.00  0.00           H  
ATOM    189  N   LEU A 257      40.128  27.379  32.337  1.00  0.00           N  
ATOM    190  CA  LEU A 257      41.162  27.983  31.487  1.00  0.00           C  
ATOM    191  C   LEU A 257      40.799  29.423  31.105  1.00  0.00           C  
ATOM    192  O   LEU A 257      41.634  30.316  31.226  1.00  0.00           O  
ATOM    193  CB  LEU A 257      41.373  27.149  30.211  1.00  0.00           C  
ATOM    194  CG  LEU A 257      41.932  25.729  30.415  1.00  0.00           C  
ATOM    195  CD1 LEU A 257      42.323  25.163  29.050  1.00  0.00           C  
ATOM    196  CD2 LEU A 257      43.172  25.682  31.310  1.00  0.00           C  
ATOM    197  H   LEU A 257      39.302  27.018  31.872  1.00  0.00           H  
ATOM    198  HA  LEU A 257      42.105  28.035  32.033  1.00  0.00           H  
ATOM    199  HB2 LEU A 257      40.432  27.071  29.668  1.00  0.00           H  
ATOM    200  HB3 LEU A 257      42.050  27.712  29.572  1.00  0.00           H  
ATOM    201  HG  LEU A 257      41.158  25.097  30.853  1.00  0.00           H  
ATOM    202 HD11 LEU A 257      43.099  25.779  28.595  1.00  0.00           H  
ATOM    203 HD12 LEU A 257      41.460  25.140  28.389  1.00  0.00           H  
ATOM    204 HD13 LEU A 257      42.705  24.152  29.160  1.00  0.00           H  
ATOM    205 HD21 LEU A 257      43.549  24.662  31.357  1.00  0.00           H  
ATOM    206 HD22 LEU A 257      42.920  25.989  32.324  1.00  0.00           H  
ATOM    207 HD23 LEU A 257      43.951  26.331  30.912  1.00  0.00           H  
ATOM    208  N   ARG A 258      39.551  29.653  30.684  1.00  0.00           N  
ATOM    209  CA  ARG A 258      38.992  30.978  30.375  1.00  0.00           C  
ATOM    210  C   ARG A 258      37.517  31.075  30.762  1.00  0.00           C  
ATOM    211  O   ARG A 258      36.731  30.192  30.419  1.00  0.00           O  
ATOM    212  CB  ARG A 258      39.230  31.300  28.893  1.00  0.00           C  
ATOM    213  CG  ARG A 258      38.664  32.676  28.511  1.00  0.00           C  
ATOM    214  CD  ARG A 258      38.995  33.031  27.065  1.00  0.00           C  
ATOM    215  NE  ARG A 258      40.409  33.398  26.872  1.00  0.00           N  
ATOM    216  CZ  ARG A 258      40.887  34.570  26.499  1.00  0.00           C  
ATOM    217  NH1 ARG A 258      40.183  35.658  26.384  1.00  0.00           N  
ATOM    218  NH2 ARG A 258      42.147  34.678  26.221  1.00  0.00           N  
ATOM    219  H   ARG A 258      38.964  28.839  30.537  1.00  0.00           H  
ATOM    220  HA  ARG A 258      39.530  31.742  30.937  1.00  0.00           H  
ATOM    221  HB2 ARG A 258      40.304  31.293  28.707  1.00  0.00           H  
ATOM    222  HB3 ARG A 258      38.762  30.533  28.272  1.00  0.00           H  
ATOM    223  HG2 ARG A 258      37.578  32.653  28.604  1.00  0.00           H  
ATOM    224  HG3 ARG A 258      39.059  33.447  29.174  1.00  0.00           H  
ATOM    225  HD2 ARG A 258      38.765  32.169  26.442  1.00  0.00           H  
ATOM    226  HD3 ARG A 258      38.348  33.852  26.773  1.00  0.00           H  
ATOM    227  HE  ARG A 258      41.086  32.647  26.882  1.00  0.00           H  
ATOM    228 HH11 ARG A 258      39.194  35.687  26.625  1.00  0.00           H  
ATOM    229 HH12 ARG A 258      40.667  36.498  26.098  1.00  0.00           H  
ATOM    230 HH21 ARG A 258      42.741  33.863  26.321  1.00  0.00           H  
ATOM    231 HH22 ARG A 258      42.506  35.579  25.930  1.00  0.00           H  
ATOM    232  N   MET A 259      37.148  32.174  31.416  1.00  0.00           N  
ATOM    233  CA  MET A 259      35.767  32.608  31.659  1.00  0.00           C  
ATOM    234  C   MET A 259      35.710  34.138  31.819  1.00  0.00           C  
ATOM    235  O   MET A 259      35.503  34.675  32.909  1.00  0.00           O  
ATOM    236  CB  MET A 259      35.091  31.807  32.787  1.00  0.00           C  
ATOM    237  CG  MET A 259      35.882  31.734  34.096  1.00  0.00           C  
ATOM    238  SD  MET A 259      35.061  30.787  35.412  1.00  0.00           S  
ATOM    239  CE  MET A 259      33.711  31.921  35.843  1.00  0.00           C  
ATOM    240  H   MET A 259      37.880  32.846  31.630  1.00  0.00           H  
ATOM    241  HA  MET A 259      35.199  32.385  30.766  1.00  0.00           H  
ATOM    242  HB2 MET A 259      34.112  32.246  32.979  1.00  0.00           H  
ATOM    243  HB3 MET A 259      34.928  30.787  32.437  1.00  0.00           H  
ATOM    244  HG2 MET A 259      36.845  31.263  33.897  1.00  0.00           H  
ATOM    245  HG3 MET A 259      36.067  32.746  34.446  1.00  0.00           H  
ATOM    246  HE1 MET A 259      33.134  31.510  36.671  1.00  0.00           H  
ATOM    247  HE2 MET A 259      34.125  32.885  36.141  1.00  0.00           H  
ATOM    248  HE3 MET A 259      33.051  32.062  34.987  1.00  0.00           H  
ATOM    249  N   ASP A 260      35.977  34.833  30.713  1.00  0.00           N  
ATOM    250  CA  ASP A 260      36.043  36.275  30.528  1.00  0.00           C  
ATOM    251  C   ASP A 260      34.663  36.953  30.351  1.00  0.00           C  
ATOM    252  O   ASP A 260      33.938  36.624  29.406  1.00  0.00           O  
ATOM    253  CB  ASP A 260      37.023  36.666  29.400  1.00  0.00           C  
ATOM    254  CG  ASP A 260      36.917  35.892  28.076  1.00  0.00           C  
ATOM    255  OD1 ASP A 260      37.555  36.323  27.086  1.00  0.00           O  
ATOM    256  OD2 ASP A 260      36.190  34.882  27.955  1.00  0.00           O  
ATOM    257  H   ASP A 260      36.044  34.332  29.847  1.00  0.00           H  
ATOM    258  HA  ASP A 260      36.520  36.667  31.422  1.00  0.00           H  
ATOM    259  HB2 ASP A 260      36.914  37.733  29.198  1.00  0.00           H  
ATOM    260  HB3 ASP A 260      38.035  36.514  29.778  1.00  0.00           H  
ATOM    261  N   PRO A 261      34.278  37.894  31.232  1.00  0.00           N  
ATOM    262  CA  PRO A 261      33.013  38.627  31.164  1.00  0.00           C  
ATOM    263  C   PRO A 261      32.808  39.411  29.853  1.00  0.00           C  
ATOM    264  O   PRO A 261      33.789  39.888  29.266  1.00  0.00           O  
ATOM    265  CB  PRO A 261      33.026  39.577  32.367  1.00  0.00           C  
ATOM    266  CG  PRO A 261      33.910  38.857  33.381  1.00  0.00           C  
ATOM    267  CD  PRO A 261      34.925  38.120  32.508  1.00  0.00           C  
ATOM    268  HA  PRO A 261      32.212  37.900  31.295  1.00  0.00           H  
ATOM    269  HB2 PRO A 261      33.496  40.523  32.093  1.00  0.00           H  
ATOM    270  HB3 PRO A 261      32.024  39.751  32.759  1.00  0.00           H  
ATOM    271  HG2 PRO A 261      34.391  39.567  34.051  1.00  0.00           H  
ATOM    272  HG3 PRO A 261      33.317  38.140  33.946  1.00  0.00           H  
ATOM    273  HD2 PRO A 261      35.818  38.723  32.353  1.00  0.00           H  
ATOM    274  HD3 PRO A 261      35.197  37.154  32.942  1.00  0.00           H  
ATOM    275  N   PRO A 262      31.553  39.600  29.399  1.00  0.00           N  
ATOM    276  CA  PRO A 262      31.225  40.395  28.214  1.00  0.00           C  
ATOM    277  C   PRO A 262      31.584  41.881  28.382  1.00  0.00           C  
ATOM    278  O   PRO A 262      31.615  42.419  29.496  1.00  0.00           O  
ATOM    279  CB  PRO A 262      29.713  40.221  28.004  1.00  0.00           C  
ATOM    280  CG  PRO A 262      29.195  39.930  29.408  1.00  0.00           C  
ATOM    281  CD  PRO A 262      30.331  39.132  30.037  1.00  0.00           C  
ATOM    282  HA  PRO A 262      31.750  39.997  27.344  1.00  0.00           H  
ATOM    283  HB2 PRO A 262      29.243  41.109  27.579  1.00  0.00           H  
ATOM    284  HB3 PRO A 262      29.519  39.360  27.366  1.00  0.00           H  
ATOM    285  HG2 PRO A 262      29.060  40.866  29.950  1.00  0.00           H  
ATOM    286  HG3 PRO A 262      28.269  39.359  29.389  1.00  0.00           H  
ATOM    287  HD2 PRO A 262      30.346  39.306  31.114  1.00  0.00           H  
ATOM    288  HD3 PRO A 262      30.198  38.070  29.824  1.00  0.00           H  
ATOM    289  N   VAL A 263      31.788  42.559  27.248  1.00  0.00           N  
ATOM    290  CA  VAL A 263      31.746  44.029  27.158  1.00  0.00           C  
ATOM    291  C   VAL A 263      30.333  44.553  27.433  1.00  0.00           C  
ATOM    292  O   VAL A 263      29.345  43.863  27.176  1.00  0.00           O  
ATOM    293  CB  VAL A 263      32.268  44.548  25.798  1.00  0.00           C  
ATOM    294  CG1 VAL A 263      33.679  44.028  25.501  1.00  0.00           C  
ATOM    295  CG2 VAL A 263      31.358  44.196  24.611  1.00  0.00           C  
ATOM    296  H   VAL A 263      31.749  42.047  26.380  1.00  0.00           H  
ATOM    297  HA  VAL A 263      32.402  44.435  27.927  1.00  0.00           H  
ATOM    298  HB  VAL A 263      32.325  45.635  25.859  1.00  0.00           H  
ATOM    299 HG11 VAL A 263      34.337  44.265  26.336  1.00  0.00           H  
ATOM    300 HG12 VAL A 263      33.672  42.949  25.342  1.00  0.00           H  
ATOM    301 HG13 VAL A 263      34.068  44.513  24.605  1.00  0.00           H  
ATOM    302 HG21 VAL A 263      30.378  44.657  24.734  1.00  0.00           H  
ATOM    303 HG22 VAL A 263      31.796  44.579  23.689  1.00  0.00           H  
ATOM    304 HG23 VAL A 263      31.240  43.116  24.524  1.00  0.00           H  
ATOM    305  N   TYR A 264      30.212  45.785  27.928  1.00  0.00           N  
ATOM    306  CA  TYR A 264      28.905  46.438  28.059  1.00  0.00           C  
ATOM    307  C   TYR A 264      28.543  46.893  26.625  1.00  0.00           C  
ATOM    308  O   TYR A 264      29.361  47.575  25.993  1.00  0.00           O  
ATOM    309  CB  TYR A 264      29.051  47.662  28.978  1.00  0.00           C  
ATOM    310  CG  TYR A 264      27.817  47.916  29.818  1.00  0.00           C  
ATOM    311  CD1 TYR A 264      26.634  48.425  29.241  1.00  0.00           C  
ATOM    312  CD2 TYR A 264      27.853  47.595  31.188  1.00  0.00           C  
ATOM    313  CE1 TYR A 264      25.479  48.589  30.034  1.00  0.00           C  
ATOM    314  CE2 TYR A 264      26.705  47.762  31.977  1.00  0.00           C  
ATOM    315  CZ  TYR A 264      25.513  48.244  31.403  1.00  0.00           C  
ATOM    316  OH  TYR A 264      24.408  48.356  32.179  1.00  0.00           O  
ATOM    317  H   TYR A 264      31.041  46.319  28.144  1.00  0.00           H  
ATOM    318  HA  TYR A 264      28.175  45.744  28.473  1.00  0.00           H  
ATOM    319  HB2 TYR A 264      29.892  47.507  29.655  1.00  0.00           H  
ATOM    320  HB3 TYR A 264      29.275  48.552  28.392  1.00  0.00           H  
ATOM    321  HD1 TYR A 264      26.610  48.682  28.191  1.00  0.00           H  
ATOM    322  HD2 TYR A 264      28.762  47.205  31.633  1.00  0.00           H  
ATOM    323  HE1 TYR A 264      24.567  48.973  29.602  1.00  0.00           H  
ATOM    324  HE2 TYR A 264      26.725  47.507  33.022  1.00  0.00           H  
ATOM    325  HH  TYR A 264      23.643  48.704  31.686  1.00  0.00           H  
ATOM    326  N   PRO A 265      27.344  46.578  26.091  1.00  0.00           N  
ATOM    327  CA  PRO A 265      26.920  47.066  24.777  1.00  0.00           C  
ATOM    328  C   PRO A 265      26.885  48.600  24.745  1.00  0.00           C  
ATOM    329  O   PRO A 265      26.223  49.224  25.581  1.00  0.00           O  
ATOM    330  CB  PRO A 265      25.536  46.450  24.524  1.00  0.00           C  
ATOM    331  CG  PRO A 265      25.521  45.216  25.426  1.00  0.00           C  
ATOM    332  CD  PRO A 265      26.355  45.656  26.629  1.00  0.00           C  
ATOM    333  HA  PRO A 265      27.618  46.698  24.024  1.00  0.00           H  
ATOM    334  HB2 PRO A 265      24.747  47.133  24.842  1.00  0.00           H  
ATOM    335  HB3 PRO A 265      25.401  46.183  23.475  1.00  0.00           H  
ATOM    336  HG2 PRO A 265      24.508  44.936  25.716  1.00  0.00           H  
ATOM    337  HG3 PRO A 265      26.018  44.390  24.919  1.00  0.00           H  
ATOM    338  HD2 PRO A 265      25.724  46.177  27.350  1.00  0.00           H  
ATOM    339  HD3 PRO A 265      26.820  44.783  27.090  1.00  0.00           H  
ATOM    340  N   ARG A 266      27.585  49.226  23.791  1.00  0.00           N  
ATOM    341  CA  ARG A 266      27.734  50.692  23.726  1.00  0.00           C  
ATOM    342  C   ARG A 266      26.399  51.437  23.600  1.00  0.00           C  
ATOM    343  O   ARG A 266      26.259  52.505  24.185  1.00  0.00           O  
ATOM    344  CB  ARG A 266      28.693  51.068  22.580  1.00  0.00           C  
ATOM    345  CG  ARG A 266      30.164  50.700  22.862  1.00  0.00           C  
ATOM    346  CD  ARG A 266      30.867  51.656  23.835  1.00  0.00           C  
ATOM    347  NE  ARG A 266      31.076  52.985  23.232  1.00  0.00           N  
ATOM    348  CZ  ARG A 266      31.195  54.143  23.851  1.00  0.00           C  
ATOM    349  NH1 ARG A 266      31.145  54.283  25.142  1.00  0.00           N  
ATOM    350  NH2 ARG A 266      31.369  55.203  23.129  1.00  0.00           N  
ATOM    351  H   ARG A 266      28.085  48.660  23.109  1.00  0.00           H  
ATOM    352  HA  ARG A 266      28.169  51.025  24.673  1.00  0.00           H  
ATOM    353  HB2 ARG A 266      28.368  50.556  21.673  1.00  0.00           H  
ATOM    354  HB3 ARG A 266      28.626  52.140  22.388  1.00  0.00           H  
ATOM    355  HG2 ARG A 266      30.217  49.692  23.273  1.00  0.00           H  
ATOM    356  HG3 ARG A 266      30.713  50.701  21.919  1.00  0.00           H  
ATOM    357  HD2 ARG A 266      30.274  51.735  24.746  1.00  0.00           H  
ATOM    358  HD3 ARG A 266      31.838  51.232  24.100  1.00  0.00           H  
ATOM    359  HE  ARG A 266      31.159  53.038  22.223  1.00  0.00           H  
ATOM    360 HH11 ARG A 266      31.000  53.477  25.737  1.00  0.00           H  
ATOM    361 HH12 ARG A 266      31.361  55.175  25.575  1.00  0.00           H  
ATOM    362 HH21 ARG A 266      31.384  55.092  22.122  1.00  0.00           H  
ATOM    363 HH22 ARG A 266      31.390  56.125  23.546  1.00  0.00           H  
ATOM    364  N   MET A 267      25.390  50.858  22.943  1.00  0.00           N  
ATOM    365  CA  MET A 267      24.023  51.403  22.903  1.00  0.00           C  
ATOM    366  C   MET A 267      23.372  51.425  24.295  1.00  0.00           C  
ATOM    367  O   MET A 267      22.832  52.449  24.709  1.00  0.00           O  
ATOM    368  CB  MET A 267      23.176  50.603  21.899  1.00  0.00           C  
ATOM    369  CG  MET A 267      21.715  51.065  21.822  1.00  0.00           C  
ATOM    370  SD  MET A 267      20.758  50.223  20.529  1.00  0.00           S  
ATOM    371  CE  MET A 267      19.134  50.973  20.821  1.00  0.00           C  
ATOM    372  H   MET A 267      25.579  49.975  22.477  1.00  0.00           H  
ATOM    373  HA  MET A 267      24.072  52.436  22.553  1.00  0.00           H  
ATOM    374  HB2 MET A 267      23.617  50.710  20.910  1.00  0.00           H  
ATOM    375  HB3 MET A 267      23.191  49.546  22.169  1.00  0.00           H  
ATOM    376  HG2 MET A 267      21.229  50.881  22.781  1.00  0.00           H  
ATOM    377  HG3 MET A 267      21.693  52.138  21.625  1.00  0.00           H  
ATOM    378  HE1 MET A 267      18.400  50.540  20.141  1.00  0.00           H  
ATOM    379  HE2 MET A 267      18.822  50.783  21.847  1.00  0.00           H  
ATOM    380  HE3 MET A 267      19.187  52.048  20.655  1.00  0.00           H  
ATOM    381  N   ALA A 268      23.467  50.330  25.056  1.00  0.00           N  
ATOM    382  CA  ALA A 268      22.946  50.264  26.423  1.00  0.00           C  
ATOM    383  C   ALA A 268      23.712  51.201  27.377  1.00  0.00           C  
ATOM    384  O   ALA A 268      23.116  51.784  28.280  1.00  0.00           O  
ATOM    385  CB  ALA A 268      22.992  48.808  26.901  1.00  0.00           C  
ATOM    386  H   ALA A 268      24.001  49.547  24.711  1.00  0.00           H  
ATOM    387  HA  ALA A 268      21.903  50.588  26.415  1.00  0.00           H  
ATOM    388  HB1 ALA A 268      22.423  48.173  26.220  1.00  0.00           H  
ATOM    389  HB2 ALA A 268      24.023  48.455  26.949  1.00  0.00           H  
ATOM    390  HB3 ALA A 268      22.548  48.741  27.895  1.00  0.00           H  
ATOM    391  N   GLN A 269      25.013  51.399  27.144  1.00  0.00           N  
ATOM    392  CA  GLN A 269      25.857  52.348  27.873  1.00  0.00           C  
ATOM    393  C   GLN A 269      25.448  53.802  27.576  1.00  0.00           C  
ATOM    394  O   GLN A 269      25.224  54.581  28.500  1.00  0.00           O  
ATOM    395  CB  GLN A 269      27.316  52.045  27.495  1.00  0.00           C  
ATOM    396  CG  GLN A 269      28.384  52.851  28.247  1.00  0.00           C  
ATOM    397  CD  GLN A 269      29.751  52.186  28.091  1.00  0.00           C  
ATOM    398  OE1 GLN A 269      30.524  52.473  27.186  1.00  0.00           O  
ATOM    399  NE2 GLN A 269      30.006  51.124  28.815  1.00  0.00           N  
ATOM    400  H   GLN A 269      25.441  50.868  26.392  1.00  0.00           H  
ATOM    401  HA  GLN A 269      25.735  52.177  28.944  1.00  0.00           H  
ATOM    402  HB2 GLN A 269      27.487  50.985  27.681  1.00  0.00           H  
ATOM    403  HB3 GLN A 269      27.458  52.217  26.431  1.00  0.00           H  
ATOM    404  HG2 GLN A 269      28.425  53.870  27.861  1.00  0.00           H  
ATOM    405  HG3 GLN A 269      28.133  52.887  29.308  1.00  0.00           H  
ATOM    406 HE21 GLN A 269      29.372  50.873  29.568  1.00  0.00           H  
ATOM    407 HE22 GLN A 269      30.835  50.572  28.626  1.00  0.00           H  
ATOM    408  N   ALA A 270      25.261  54.151  26.299  1.00  0.00           N  
ATOM    409  CA  ALA A 270      24.856  55.483  25.829  1.00  0.00           C  
ATOM    410  C   ALA A 270      23.406  55.872  26.196  1.00  0.00           C  
ATOM    411  O   ALA A 270      23.117  57.054  26.418  1.00  0.00           O  
ATOM    412  CB  ALA A 270      25.055  55.504  24.309  1.00  0.00           C  
ATOM    413  H   ALA A 270      25.490  53.463  25.588  1.00  0.00           H  
ATOM    414  HA  ALA A 270      25.517  56.229  26.273  1.00  0.00           H  
ATOM    415  HB1 ALA A 270      26.101  55.303  24.072  1.00  0.00           H  
ATOM    416  HB2 ALA A 270      24.432  54.740  23.842  1.00  0.00           H  
ATOM    417  HB3 ALA A 270      24.783  56.483  23.913  1.00  0.00           H  
ATOM    418  N   ARG A 271      22.496  54.888  26.278  1.00  0.00           N  
ATOM    419  CA  ARG A 271      21.126  55.043  26.811  1.00  0.00           C  
ATOM    420  C   ARG A 271      21.040  54.954  28.344  1.00  0.00           C  
ATOM    421  O   ARG A 271      20.060  55.406  28.935  1.00  0.00           O  
ATOM    422  CB  ARG A 271      20.179  54.038  26.136  1.00  0.00           C  
ATOM    423  CG  ARG A 271      20.021  54.301  24.626  1.00  0.00           C  
ATOM    424  CD  ARG A 271      18.927  53.425  24.002  1.00  0.00           C  
ATOM    425  NE  ARG A 271      17.586  53.899  24.392  1.00  0.00           N  
ATOM    426  CZ  ARG A 271      16.479  53.197  24.527  1.00  0.00           C  
ATOM    427  NH1 ARG A 271      16.405  51.912  24.341  1.00  0.00           N  
ATOM    428  NH2 ARG A 271      15.398  53.820  24.876  1.00  0.00           N  
ATOM    429  H   ARG A 271      22.776  53.970  25.943  1.00  0.00           H  
ATOM    430  HA  ARG A 271      20.767  56.041  26.563  1.00  0.00           H  
ATOM    431  HB2 ARG A 271      20.553  53.025  26.291  1.00  0.00           H  
ATOM    432  HB3 ARG A 271      19.200  54.121  26.609  1.00  0.00           H  
ATOM    433  HG2 ARG A 271      19.775  55.351  24.458  1.00  0.00           H  
ATOM    434  HG3 ARG A 271      20.962  54.094  24.117  1.00  0.00           H  
ATOM    435  HD2 ARG A 271      19.016  53.479  22.916  1.00  0.00           H  
ATOM    436  HD3 ARG A 271      19.080  52.388  24.310  1.00  0.00           H  
ATOM    437  HE  ARG A 271      17.483  54.886  24.585  1.00  0.00           H  
ATOM    438 HH11 ARG A 271      17.233  51.354  24.163  1.00  0.00           H  
ATOM    439 HH12 ARG A 271      15.513  51.436  24.390  1.00  0.00           H  
ATOM    440 HH21 ARG A 271      15.443  54.811  25.055  1.00  0.00           H  
ATOM    441 HH22 ARG A 271      14.569  53.290  25.123  1.00  0.00           H  
ATOM    442  N   GLY A 272      22.065  54.404  28.995  1.00  0.00           N  
ATOM    443  CA  GLY A 272      22.211  54.374  30.453  1.00  0.00           C  
ATOM    444  C   GLY A 272      21.423  53.255  31.139  1.00  0.00           C  
ATOM    445  O   GLY A 272      20.862  53.480  32.212  1.00  0.00           O  
ATOM    446  H   GLY A 272      22.793  53.975  28.442  1.00  0.00           H  
ATOM    447  HA2 GLY A 272      23.267  54.250  30.685  1.00  0.00           H  
ATOM    448  HA3 GLY A 272      21.885  55.327  30.871  1.00  0.00           H  
ATOM    449  N   ILE A 273      21.327  52.075  30.521  1.00  0.00           N  
ATOM    450  CA  ILE A 273      20.433  50.976  30.903  1.00  0.00           C  
ATOM    451  C   ILE A 273      21.211  49.901  31.669  1.00  0.00           C  
ATOM    452  O   ILE A 273      22.130  49.282  31.130  1.00  0.00           O  
ATOM    453  CB  ILE A 273      19.739  50.402  29.644  1.00  0.00           C  
ATOM    454  CG1 ILE A 273      18.832  51.462  28.968  1.00  0.00           C  
ATOM    455  CG2 ILE A 273      18.909  49.147  29.974  1.00  0.00           C  
ATOM    456  CD1 ILE A 273      18.518  51.140  27.502  1.00  0.00           C  
ATOM    457  H   ILE A 273      21.935  51.905  29.728  1.00  0.00           H  
ATOM    458  HA  ILE A 273      19.649  51.353  31.559  1.00  0.00           H  
ATOM    459  HB  ILE A 273      20.521  50.116  28.936  1.00  0.00           H  
ATOM    460 HG12 ILE A 273      17.900  51.561  29.527  1.00  0.00           H  
ATOM    461 HG13 ILE A 273      19.323  52.434  28.975  1.00  0.00           H  
ATOM    462 HG21 ILE A 273      18.424  48.765  29.077  1.00  0.00           H  
ATOM    463 HG22 ILE A 273      19.543  48.355  30.370  1.00  0.00           H  
ATOM    464 HG23 ILE A 273      18.144  49.392  30.711  1.00  0.00           H  
ATOM    465 HD11 ILE A 273      17.931  50.226  27.425  1.00  0.00           H  
ATOM    466 HD12 ILE A 273      17.943  51.959  27.071  1.00  0.00           H  
ATOM    467 HD13 ILE A 273      19.447  51.026  26.943  1.00  0.00           H  
ATOM    468  N   GLU A 274      20.829  49.658  32.922  1.00  0.00           N  
ATOM    469  CA  GLU A 274      21.254  48.518  33.731  1.00  0.00           C  
ATOM    470  C   GLU A 274      20.351  47.295  33.454  1.00  0.00           C  
ATOM    471  O   GLU A 274      19.150  47.448  33.197  1.00  0.00           O  
ATOM    472  CB  GLU A 274      21.216  48.877  35.230  1.00  0.00           C  
ATOM    473  CG  GLU A 274      21.816  50.244  35.630  1.00  0.00           C  
ATOM    474  CD  GLU A 274      20.866  51.451  35.481  1.00  0.00           C  
ATOM    475  OE1 GLU A 274      19.760  51.330  34.901  1.00  0.00           O  
ATOM    476  OE2 GLU A 274      21.216  52.561  35.951  1.00  0.00           O  
ATOM    477  H   GLU A 274      20.132  50.255  33.348  1.00  0.00           H  
ATOM    478  HA  GLU A 274      22.277  48.276  33.453  1.00  0.00           H  
ATOM    479  HB2 GLU A 274      20.191  48.820  35.591  1.00  0.00           H  
ATOM    480  HB3 GLU A 274      21.780  48.106  35.754  1.00  0.00           H  
ATOM    481  HG2 GLU A 274      22.101  50.176  36.681  1.00  0.00           H  
ATOM    482  HG3 GLU A 274      22.730  50.417  35.057  1.00  0.00           H  
ATOM    483  N   GLY A 275      20.894  46.077  33.537  1.00  0.00           N  
ATOM    484  CA  GLY A 275      20.206  44.849  33.087  1.00  0.00           C  
ATOM    485  C   GLY A 275      20.656  43.543  33.755  1.00  0.00           C  
ATOM    486  O   GLY A 275      21.714  43.485  34.381  1.00  0.00           O  
ATOM    487  H   GLY A 275      21.846  46.003  33.874  1.00  0.00           H  
ATOM    488  HA2 GLY A 275      19.134  44.943  33.245  1.00  0.00           H  
ATOM    489  HA3 GLY A 275      20.346  44.738  32.012  1.00  0.00           H  
ATOM    490  N   ARG A 276      19.872  42.466  33.590  1.00  0.00           N  
ATOM    491  CA  ARG A 276      20.197  41.111  34.087  1.00  0.00           C  
ATOM    492  C   ARG A 276      19.756  40.016  33.113  1.00  0.00           C  
ATOM    493  O   ARG A 276      18.808  40.207  32.352  1.00  0.00           O  
ATOM    494  CB  ARG A 276      19.631  40.877  35.505  1.00  0.00           C  
ATOM    495  CG  ARG A 276      18.098  40.755  35.570  1.00  0.00           C  
ATOM    496  CD  ARG A 276      17.623  40.248  36.938  1.00  0.00           C  
ATOM    497  NE  ARG A 276      16.200  39.868  36.902  1.00  0.00           N  
ATOM    498  CZ  ARG A 276      15.151  40.668  36.960  1.00  0.00           C  
ATOM    499  NH1 ARG A 276      15.240  41.952  37.143  1.00  0.00           N  
ATOM    500  NH2 ARG A 276      13.947  40.217  36.801  1.00  0.00           N  
ATOM    501  H   ARG A 276      19.055  42.570  32.991  1.00  0.00           H  
ATOM    502  HA  ARG A 276      21.282  41.039  34.161  1.00  0.00           H  
ATOM    503  HB2 ARG A 276      20.066  39.954  35.891  1.00  0.00           H  
ATOM    504  HB3 ARG A 276      19.951  41.690  36.159  1.00  0.00           H  
ATOM    505  HG2 ARG A 276      17.648  41.727  35.366  1.00  0.00           H  
ATOM    506  HG3 ARG A 276      17.756  40.042  34.821  1.00  0.00           H  
ATOM    507  HD2 ARG A 276      18.202  39.362  37.205  1.00  0.00           H  
ATOM    508  HD3 ARG A 276      17.803  41.008  37.699  1.00  0.00           H  
ATOM    509  HE  ARG A 276      16.001  38.873  36.812  1.00  0.00           H  
ATOM    510 HH11 ARG A 276      16.143  42.405  37.224  1.00  0.00           H  
ATOM    511 HH12 ARG A 276      14.385  42.494  37.097  1.00  0.00           H  
ATOM    512 HH21 ARG A 276      13.785  39.283  36.422  1.00  0.00           H  
ATOM    513 HH22 ARG A 276      13.188  40.888  36.800  1.00  0.00           H  
ATOM    514  N   VAL A 277      20.429  38.863  33.142  1.00  0.00           N  
ATOM    515  CA  VAL A 277      20.153  37.711  32.256  1.00  0.00           C  
ATOM    516  C   VAL A 277      20.427  36.374  32.950  1.00  0.00           C  
ATOM    517  O   VAL A 277      21.509  36.196  33.500  1.00  0.00           O  
ATOM    518  CB  VAL A 277      20.959  37.795  30.936  1.00  0.00           C  
ATOM    519  CG1 VAL A 277      20.553  36.705  29.943  1.00  0.00           C  
ATOM    520  CG2 VAL A 277      20.803  39.135  30.205  1.00  0.00           C  
ATOM    521  H   VAL A 277      21.185  38.781  33.814  1.00  0.00           H  
ATOM    522  HA  VAL A 277      19.097  37.737  31.998  1.00  0.00           H  
ATOM    523  HB  VAL A 277      22.017  37.665  31.160  1.00  0.00           H  
ATOM    524 HG11 VAL A 277      19.499  36.815  29.695  1.00  0.00           H  
ATOM    525 HG12 VAL A 277      21.147  36.782  29.032  1.00  0.00           H  
ATOM    526 HG13 VAL A 277      20.720  35.718  30.369  1.00  0.00           H  
ATOM    527 HG21 VAL A 277      21.232  39.942  30.797  1.00  0.00           H  
ATOM    528 HG22 VAL A 277      21.327  39.097  29.250  1.00  0.00           H  
ATOM    529 HG23 VAL A 277      19.747  39.341  30.031  1.00  0.00           H  
ATOM    530  N   LYS A 278      19.502  35.408  32.898  1.00  0.00           N  
ATOM    531  CA  LYS A 278      19.754  34.006  33.302  1.00  0.00           C  
ATOM    532  C   LYS A 278      19.943  33.128  32.067  1.00  0.00           C  
ATOM    533  O   LYS A 278      19.058  33.064  31.211  1.00  0.00           O  
ATOM    534  CB  LYS A 278      18.628  33.481  34.214  1.00  0.00           C  
ATOM    535  CG  LYS A 278      18.651  31.962  34.484  1.00  0.00           C  
ATOM    536  CD  LYS A 278      19.866  31.293  35.153  1.00  0.00           C  
ATOM    537  CE  LYS A 278      20.076  31.590  36.641  1.00  0.00           C  
ATOM    538  NZ  LYS A 278      18.923  31.207  37.492  1.00  0.00           N  
ATOM    539  H   LYS A 278      18.649  35.614  32.379  1.00  0.00           H  
ATOM    540  HA  LYS A 278      20.680  33.959  33.877  1.00  0.00           H  
ATOM    541  HB2 LYS A 278      18.636  34.016  35.159  1.00  0.00           H  
ATOM    542  HB3 LYS A 278      17.673  33.705  33.735  1.00  0.00           H  
ATOM    543  HG2 LYS A 278      17.773  31.727  35.076  1.00  0.00           H  
ATOM    544  HG3 LYS A 278      18.543  31.472  33.524  1.00  0.00           H  
ATOM    545  HD2 LYS A 278      19.750  30.214  35.044  1.00  0.00           H  
ATOM    546  HD3 LYS A 278      20.769  31.569  34.616  1.00  0.00           H  
ATOM    547  HE2 LYS A 278      20.963  31.045  36.982  1.00  0.00           H  
ATOM    548  HE3 LYS A 278      20.282  32.651  36.759  1.00  0.00           H  
ATOM    549  HZ1 LYS A 278      18.058  31.676  37.234  1.00  0.00           H  
ATOM    550  HZ2 LYS A 278      19.117  31.461  38.459  1.00  0.00           H  
ATOM    551  HZ3 LYS A 278      18.747  30.206  37.485  1.00  0.00           H  
ATOM    552  N   VAL A 279      21.065  32.411  32.016  1.00  0.00           N  
ATOM    553  CA  VAL A 279      21.394  31.451  30.942  1.00  0.00           C  
ATOM    554  C   VAL A 279      21.529  30.001  31.424  1.00  0.00           C  
ATOM    555  O   VAL A 279      21.928  29.738  32.564  1.00  0.00           O  
ATOM    556  CB  VAL A 279      22.603  31.907  30.097  1.00  0.00           C  
ATOM    557  CG1 VAL A 279      22.460  33.351  29.598  1.00  0.00           C  
ATOM    558  CG2 VAL A 279      23.933  31.797  30.852  1.00  0.00           C  
ATOM    559  H   VAL A 279      21.732  32.534  32.774  1.00  0.00           H  
ATOM    560  HA  VAL A 279      20.554  31.441  30.247  1.00  0.00           H  
ATOM    561  HB  VAL A 279      22.664  31.257  29.223  1.00  0.00           H  
ATOM    562 HG11 VAL A 279      22.515  34.054  30.429  1.00  0.00           H  
ATOM    563 HG12 VAL A 279      23.263  33.573  28.894  1.00  0.00           H  
ATOM    564 HG13 VAL A 279      21.507  33.466  29.082  1.00  0.00           H  
ATOM    565 HG21 VAL A 279      23.930  32.458  31.719  1.00  0.00           H  
ATOM    566 HG22 VAL A 279      24.099  30.775  31.181  1.00  0.00           H  
ATOM    567 HG23 VAL A 279      24.748  32.086  30.191  1.00  0.00           H  
ATOM    568  N   LEU A 280      21.212  29.068  30.522  1.00  0.00           N  
ATOM    569  CA  LEU A 280      21.318  27.614  30.662  1.00  0.00           C  
ATOM    570  C   LEU A 280      22.211  27.069  29.535  1.00  0.00           C  
ATOM    571  O   LEU A 280      22.140  27.547  28.402  1.00  0.00           O  
ATOM    572  CB  LEU A 280      19.891  27.024  30.630  1.00  0.00           C  
ATOM    573  CG  LEU A 280      19.787  25.494  30.461  1.00  0.00           C  
ATOM    574  CD1 LEU A 280      20.260  24.733  31.697  1.00  0.00           C  
ATOM    575  CD2 LEU A 280      18.337  25.097  30.187  1.00  0.00           C  
ATOM    576  H   LEU A 280      20.900  29.387  29.603  1.00  0.00           H  
ATOM    577  HA  LEU A 280      21.782  27.363  31.617  1.00  0.00           H  
ATOM    578  HB2 LEU A 280      19.371  27.318  31.542  1.00  0.00           H  
ATOM    579  HB3 LEU A 280      19.365  27.480  29.789  1.00  0.00           H  
ATOM    580  HG  LEU A 280      20.390  25.181  29.611  1.00  0.00           H  
ATOM    581 HD11 LEU A 280      21.306  24.944  31.889  1.00  0.00           H  
ATOM    582 HD12 LEU A 280      20.146  23.661  31.534  1.00  0.00           H  
ATOM    583 HD13 LEU A 280      19.666  25.021  32.563  1.00  0.00           H  
ATOM    584 HD21 LEU A 280      17.703  25.386  31.026  1.00  0.00           H  
ATOM    585 HD22 LEU A 280      18.269  24.017  30.051  1.00  0.00           H  
ATOM    586 HD23 LEU A 280      17.980  25.585  29.280  1.00  0.00           H  
ATOM    587  N   PHE A 281      23.055  26.086  29.843  1.00  0.00           N  
ATOM    588  CA  PHE A 281      24.037  25.519  28.913  1.00  0.00           C  
ATOM    589  C   PHE A 281      24.433  24.061  29.166  1.00  0.00           C  
ATOM    590  O   PHE A 281      24.201  23.520  30.251  1.00  0.00           O  
ATOM    591  CB  PHE A 281      25.270  26.431  28.806  1.00  0.00           C  
ATOM    592  CG  PHE A 281      25.834  26.879  30.141  1.00  0.00           C  
ATOM    593  CD1 PHE A 281      25.351  28.051  30.751  1.00  0.00           C  
ATOM    594  CD2 PHE A 281      26.808  26.102  30.797  1.00  0.00           C  
ATOM    595  CE1 PHE A 281      25.816  28.431  32.020  1.00  0.00           C  
ATOM    596  CE2 PHE A 281      27.288  26.494  32.060  1.00  0.00           C  
ATOM    597  CZ  PHE A 281      26.778  27.648  32.680  1.00  0.00           C  
ATOM    598  H   PHE A 281      23.111  25.784  30.813  1.00  0.00           H  
ATOM    599  HA  PHE A 281      23.578  25.513  27.923  1.00  0.00           H  
ATOM    600  HB2 PHE A 281      26.047  25.945  28.216  1.00  0.00           H  
ATOM    601  HB3 PHE A 281      24.966  27.324  28.265  1.00  0.00           H  
ATOM    602  HD1 PHE A 281      24.599  28.645  30.251  1.00  0.00           H  
ATOM    603  HD2 PHE A 281      27.176  25.195  30.338  1.00  0.00           H  
ATOM    604  HE1 PHE A 281      25.423  29.317  32.489  1.00  0.00           H  
ATOM    605  HE2 PHE A 281      28.029  25.891  32.563  1.00  0.00           H  
ATOM    606  HZ  PHE A 281      27.118  27.929  33.667  1.00  0.00           H  
ATOM    607  N   THR A 282      25.063  23.423  28.180  1.00  0.00           N  
ATOM    608  CA  THR A 282      25.701  22.109  28.315  1.00  0.00           C  
ATOM    609  C   THR A 282      27.218  22.296  28.421  1.00  0.00           C  
ATOM    610  O   THR A 282      27.842  22.943  27.581  1.00  0.00           O  
ATOM    611  CB  THR A 282      25.312  21.212  27.129  1.00  0.00           C  
ATOM    612  OG1 THR A 282      23.920  20.970  27.176  1.00  0.00           O  
ATOM    613  CG2 THR A 282      25.993  19.844  27.166  1.00  0.00           C  
ATOM    614  H   THR A 282      25.222  23.922  27.306  1.00  0.00           H  
ATOM    615  HA  THR A 282      25.355  21.616  29.222  1.00  0.00           H  
ATOM    616  HB  THR A 282      25.548  21.713  26.188  1.00  0.00           H  
ATOM    617  HG1 THR A 282      23.479  21.836  27.107  1.00  0.00           H  
ATOM    618 HG21 THR A 282      27.064  19.955  26.997  1.00  0.00           H  
ATOM    619 HG22 THR A 282      25.589  19.214  26.373  1.00  0.00           H  
ATOM    620 HG23 THR A 282      25.825  19.363  28.131  1.00  0.00           H  
ATOM    621  N   ILE A 283      27.822  21.727  29.463  1.00  0.00           N  
ATOM    622  CA  ILE A 283      29.273  21.529  29.586  1.00  0.00           C  
ATOM    623  C   ILE A 283      29.628  20.268  28.785  1.00  0.00           C  
ATOM    624  O   ILE A 283      29.000  19.231  29.000  1.00  0.00           O  
ATOM    625  CB  ILE A 283      29.662  21.381  31.080  1.00  0.00           C  
ATOM    626  CG1 ILE A 283      29.284  22.638  31.906  1.00  0.00           C  
ATOM    627  CG2 ILE A 283      31.155  21.046  31.258  1.00  0.00           C  
ATOM    628  CD1 ILE A 283      29.280  22.399  33.423  1.00  0.00           C  
ATOM    629  H   ILE A 283      27.243  21.221  30.126  1.00  0.00           H  
ATOM    630  HA  ILE A 283      29.804  22.383  29.162  1.00  0.00           H  
ATOM    631  HB  ILE A 283      29.093  20.540  31.481  1.00  0.00           H  
ATOM    632 HG12 ILE A 283      29.972  23.451  31.669  1.00  0.00           H  
ATOM    633 HG13 ILE A 283      28.280  22.967  31.641  1.00  0.00           H  
ATOM    634 HG21 ILE A 283      31.384  20.904  32.314  1.00  0.00           H  
ATOM    635 HG22 ILE A 283      31.404  20.117  30.745  1.00  0.00           H  
ATOM    636 HG23 ILE A 283      31.770  21.853  30.859  1.00  0.00           H  
ATOM    637 HD11 ILE A 283      28.619  21.565  33.667  1.00  0.00           H  
ATOM    638 HD12 ILE A 283      30.285  22.185  33.784  1.00  0.00           H  
ATOM    639 HD13 ILE A 283      28.917  23.294  33.928  1.00  0.00           H  
ATOM    640  N   THR A 284      30.602  20.336  27.873  1.00  0.00           N  
ATOM    641  CA  THR A 284      31.059  19.188  27.061  1.00  0.00           C  
ATOM    642  C   THR A 284      32.151  18.306  27.653  1.00  0.00           C  
ATOM    643  O   THR A 284      32.855  18.693  28.585  1.00  0.00           O  
ATOM    644  CB  THR A 284      31.341  19.506  25.584  1.00  0.00           C  
ATOM    645  OG1 THR A 284      32.703  19.793  25.359  1.00  0.00           O  
ATOM    646  CG2 THR A 284      30.495  20.619  24.992  1.00  0.00           C  
ATOM    647  H   THR A 284      31.071  21.227  27.736  1.00  0.00           H  
ATOM    648  HA  THR A 284      30.201  18.521  27.002  1.00  0.00           H  
ATOM    649  HB  THR A 284      31.119  18.600  25.025  1.00  0.00           H  
ATOM    650  HG1 THR A 284      32.968  19.162  24.662  1.00  0.00           H  
ATOM    651 HG21 THR A 284      30.736  21.571  25.456  1.00  0.00           H  
ATOM    652 HG22 THR A 284      29.446  20.376  25.155  1.00  0.00           H  
ATOM    653 HG23 THR A 284      30.684  20.672  23.922  1.00  0.00           H  
ATOM    654  N   SER A 285      32.340  17.129  27.053  1.00  0.00           N  
ATOM    655  CA  SER A 285      33.405  16.175  27.413  1.00  0.00           C  
ATOM    656  C   SER A 285      34.831  16.670  27.109  1.00  0.00           C  
ATOM    657  O   SER A 285      35.806  16.123  27.628  1.00  0.00           O  
ATOM    658  CB  SER A 285      33.160  14.848  26.693  1.00  0.00           C  
ATOM    659  OG  SER A 285      33.267  15.018  25.289  1.00  0.00           O  
ATOM    660  H   SER A 285      31.767  16.924  26.239  1.00  0.00           H  
ATOM    661  HA  SER A 285      33.353  15.993  28.487  1.00  0.00           H  
ATOM    662  HB2 SER A 285      33.903  14.121  27.027  1.00  0.00           H  
ATOM    663  HB3 SER A 285      32.167  14.470  26.943  1.00  0.00           H  
ATOM    664  HG  SER A 285      33.483  14.126  24.925  1.00  0.00           H  
ATOM    665  N   ASP A 286      34.983  17.704  26.279  1.00  0.00           N  
ATOM    666  CA  ASP A 286      36.213  18.493  26.115  1.00  0.00           C  
ATOM    667  C   ASP A 286      36.458  19.555  27.198  1.00  0.00           C  
ATOM    668  O   ASP A 286      37.581  20.035  27.356  1.00  0.00           O  
ATOM    669  CB  ASP A 286      36.253  19.145  24.719  1.00  0.00           C  
ATOM    670  CG  ASP A 286      36.563  18.200  23.555  1.00  0.00           C  
ATOM    671  OD1 ASP A 286      36.349  18.626  22.396  1.00  0.00           O  
ATOM    672  OD2 ASP A 286      37.081  17.077  23.765  1.00  0.00           O  
ATOM    673  H   ASP A 286      34.152  18.018  25.789  1.00  0.00           H  
ATOM    674  HA  ASP A 286      37.066  17.817  26.182  1.00  0.00           H  
ATOM    675  HB2 ASP A 286      35.304  19.650  24.536  1.00  0.00           H  
ATOM    676  HB3 ASP A 286      37.030  19.911  24.717  1.00  0.00           H  
ATOM    677  N   GLY A 287      35.409  19.944  27.931  1.00  0.00           N  
ATOM    678  CA  GLY A 287      35.403  21.119  28.809  1.00  0.00           C  
ATOM    679  C   GLY A 287      35.004  22.420  28.100  1.00  0.00           C  
ATOM    680  O   GLY A 287      35.196  23.504  28.655  1.00  0.00           O  
ATOM    681  H   GLY A 287      34.532  19.439  27.821  1.00  0.00           H  
ATOM    682  HA2 GLY A 287      34.685  20.944  29.611  1.00  0.00           H  
ATOM    683  HA3 GLY A 287      36.390  21.257  29.252  1.00  0.00           H  
ATOM    684  N   ARG A 288      34.472  22.343  26.872  1.00  0.00           N  
ATOM    685  CA  ARG A 288      33.823  23.476  26.188  1.00  0.00           C  
ATOM    686  C   ARG A 288      32.440  23.765  26.787  1.00  0.00           C  
ATOM    687  O   ARG A 288      31.855  22.910  27.452  1.00  0.00           O  
ATOM    688  CB  ARG A 288      33.718  23.196  24.675  1.00  0.00           C  
ATOM    689  CG  ARG A 288      35.076  23.141  23.957  1.00  0.00           C  
ATOM    690  CD  ARG A 288      34.925  22.799  22.465  1.00  0.00           C  
ATOM    691  NE  ARG A 288      34.771  21.349  22.236  1.00  0.00           N  
ATOM    692  CZ  ARG A 288      33.696  20.687  21.849  1.00  0.00           C  
ATOM    693  NH1 ARG A 288      32.517  21.224  21.716  1.00  0.00           N  
ATOM    694  NH2 ARG A 288      33.822  19.421  21.601  1.00  0.00           N  
ATOM    695  H   ARG A 288      34.304  21.418  26.496  1.00  0.00           H  
ATOM    696  HA  ARG A 288      34.422  24.376  26.334  1.00  0.00           H  
ATOM    697  HB2 ARG A 288      33.183  22.260  24.518  1.00  0.00           H  
ATOM    698  HB3 ARG A 288      33.137  23.997  24.218  1.00  0.00           H  
ATOM    699  HG2 ARG A 288      35.548  24.121  24.039  1.00  0.00           H  
ATOM    700  HG3 ARG A 288      35.728  22.406  24.430  1.00  0.00           H  
ATOM    701  HD2 ARG A 288      34.092  23.360  22.038  1.00  0.00           H  
ATOM    702  HD3 ARG A 288      35.830  23.126  21.950  1.00  0.00           H  
ATOM    703  HE  ARG A 288      35.617  20.794  22.251  1.00  0.00           H  
ATOM    704 HH11 ARG A 288      32.366  22.207  21.927  1.00  0.00           H  
ATOM    705 HH12 ARG A 288      31.727  20.668  21.410  1.00  0.00           H  
ATOM    706 HH21 ARG A 288      34.731  18.985  21.759  1.00  0.00           H  
ATOM    707 HH22 ARG A 288      33.025  18.836  21.385  1.00  0.00           H  
ATOM    708  N   ILE A 289      31.903  24.955  26.518  1.00  0.00           N  
ATOM    709  CA  ILE A 289      30.471  25.256  26.686  1.00  0.00           C  
ATOM    710  C   ILE A 289      29.770  25.064  25.331  1.00  0.00           C  
ATOM    711  O   ILE A 289      30.360  25.335  24.280  1.00  0.00           O  
ATOM    712  CB  ILE A 289      30.256  26.678  27.264  1.00  0.00           C  
ATOM    713  CG1 ILE A 289      31.193  27.036  28.444  1.00  0.00           C  
ATOM    714  CG2 ILE A 289      28.790  26.875  27.683  1.00  0.00           C  
ATOM    715  CD1 ILE A 289      31.074  26.121  29.673  1.00  0.00           C  
ATOM    716  H   ILE A 289      32.441  25.602  25.961  1.00  0.00           H  
ATOM    717  HA  ILE A 289      30.035  24.542  27.386  1.00  0.00           H  
ATOM    718  HB  ILE A 289      30.463  27.397  26.470  1.00  0.00           H  
ATOM    719 HG12 ILE A 289      32.228  27.023  28.101  1.00  0.00           H  
ATOM    720 HG13 ILE A 289      30.980  28.058  28.759  1.00  0.00           H  
ATOM    721 HG21 ILE A 289      28.487  26.090  28.375  1.00  0.00           H  
ATOM    722 HG22 ILE A 289      28.663  27.845  28.164  1.00  0.00           H  
ATOM    723 HG23 ILE A 289      28.140  26.840  26.809  1.00  0.00           H  
ATOM    724 HD11 ILE A 289      31.792  26.443  30.429  1.00  0.00           H  
ATOM    725 HD12 ILE A 289      30.072  26.183  30.097  1.00  0.00           H  
ATOM    726 HD13 ILE A 289      31.288  25.088  29.401  1.00  0.00           H  
ATOM    727  N   ASP A 290      28.524  24.601  25.326  1.00  0.00           N  
ATOM    728  CA  ASP A 290      27.734  24.361  24.112  1.00  0.00           C  
ATOM    729  C   ASP A 290      26.234  24.456  24.464  1.00  0.00           C  
ATOM    730  O   ASP A 290      25.848  24.469  25.634  1.00  0.00           O  
ATOM    731  CB  ASP A 290      28.092  22.949  23.600  1.00  0.00           C  
ATOM    732  CG  ASP A 290      27.688  22.659  22.152  1.00  0.00           C  
ATOM    733  OD1 ASP A 290      27.726  21.468  21.758  1.00  0.00           O  
ATOM    734  OD2 ASP A 290      27.359  23.602  21.389  1.00  0.00           O  
ATOM    735  H   ASP A 290      28.106  24.312  26.208  1.00  0.00           H  
ATOM    736  HA  ASP A 290      27.967  25.120  23.365  1.00  0.00           H  
ATOM    737  HB2 ASP A 290      29.173  22.821  23.653  1.00  0.00           H  
ATOM    738  HB3 ASP A 290      27.639  22.207  24.259  1.00  0.00           H  
ATOM    739  N   ASP A 291      25.372  24.530  23.446  1.00  0.00           N  
ATOM    740  CA  ASP A 291      23.911  24.575  23.619  1.00  0.00           C  
ATOM    741  C   ASP A 291      23.330  25.682  24.527  1.00  0.00           C  
ATOM    742  O   ASP A 291      22.323  25.488  25.221  1.00  0.00           O  
ATOM    743  CB  ASP A 291      23.317  23.160  23.783  1.00  0.00           C  
ATOM    744  CG  ASP A 291      23.183  22.375  22.474  1.00  0.00           C  
ATOM    745  OD1 ASP A 291      23.556  22.869  21.380  1.00  0.00           O  
ATOM    746  OD2 ASP A 291      22.623  21.253  22.527  1.00  0.00           O  
ATOM    747  H   ASP A 291      25.746  24.479  22.507  1.00  0.00           H  
ATOM    748  HA  ASP A 291      23.541  24.913  22.653  1.00  0.00           H  
ATOM    749  HB2 ASP A 291      23.933  22.590  24.481  1.00  0.00           H  
ATOM    750  HB3 ASP A 291      22.323  23.225  24.218  1.00  0.00           H  
ATOM    751  N   ILE A 292      23.985  26.851  24.516  1.00  0.00           N  
ATOM    752  CA  ILE A 292      23.617  28.043  25.296  1.00  0.00           C  
ATOM    753  C   ILE A 292      22.216  28.539  24.900  1.00  0.00           C  
ATOM    754  O   ILE A 292      21.900  28.654  23.707  1.00  0.00           O  
ATOM    755  CB  ILE A 292      24.694  29.154  25.137  1.00  0.00           C  
ATOM    756  CG1 ILE A 292      26.090  28.620  25.558  1.00  0.00           C  
ATOM    757  CG2 ILE A 292      24.324  30.427  25.930  1.00  0.00           C  
ATOM    758  CD1 ILE A 292      27.207  29.669  25.610  1.00  0.00           C  
ATOM    759  H   ILE A 292      24.793  26.928  23.908  1.00  0.00           H  
ATOM    760  HA  ILE A 292      23.585  27.755  26.346  1.00  0.00           H  
ATOM    761  HB  ILE A 292      24.744  29.433  24.083  1.00  0.00           H  
ATOM    762 HG12 ILE A 292      26.026  28.150  26.535  1.00  0.00           H  
ATOM    763 HG13 ILE A 292      26.404  27.844  24.863  1.00  0.00           H  
ATOM    764 HG21 ILE A 292      24.285  30.210  26.998  1.00  0.00           H  
ATOM    765 HG22 ILE A 292      25.055  31.218  25.748  1.00  0.00           H  
ATOM    766 HG23 ILE A 292      23.361  30.820  25.603  1.00  0.00           H  
ATOM    767 HD11 ILE A 292      27.201  30.268  24.700  1.00  0.00           H  
ATOM    768 HD12 ILE A 292      27.065  30.317  26.474  1.00  0.00           H  
ATOM    769 HD13 ILE A 292      28.171  29.169  25.705  1.00  0.00           H  
ATOM    770  N   GLN A 293      21.384  28.842  25.902  1.00  0.00           N  
ATOM    771  CA  GLN A 293      20.051  29.433  25.740  1.00  0.00           C  
ATOM    772  C   GLN A 293      19.615  30.273  26.954  1.00  0.00           C  
ATOM    773  O   GLN A 293      20.106  30.084  28.069  1.00  0.00           O  
ATOM    774  CB  GLN A 293      19.026  28.340  25.395  1.00  0.00           C  
ATOM    775  CG  GLN A 293      18.814  27.251  26.464  1.00  0.00           C  
ATOM    776  CD  GLN A 293      18.372  25.940  25.820  1.00  0.00           C  
ATOM    777  OE1 GLN A 293      17.189  25.663  25.645  1.00  0.00           O  
ATOM    778  NE2 GLN A 293      19.285  25.193  25.235  1.00  0.00           N  
ATOM    779  H   GLN A 293      21.689  28.646  26.851  1.00  0.00           H  
ATOM    780  HA  GLN A 293      20.101  30.112  24.890  1.00  0.00           H  
ATOM    781  HB2 GLN A 293      18.064  28.801  25.166  1.00  0.00           H  
ATOM    782  HB3 GLN A 293      19.380  27.861  24.485  1.00  0.00           H  
ATOM    783  HG2 GLN A 293      19.743  27.065  27.003  1.00  0.00           H  
ATOM    784  HG3 GLN A 293      18.063  27.582  27.182  1.00  0.00           H  
ATOM    785 HE21 GLN A 293      20.268  25.442  25.281  1.00  0.00           H  
ATOM    786 HE22 GLN A 293      18.967  24.386  24.711  1.00  0.00           H  
ATOM    787  N   VAL A 294      18.690  31.213  26.735  1.00  0.00           N  
ATOM    788  CA  VAL A 294      18.236  32.206  27.725  1.00  0.00           C  
ATOM    789  C   VAL A 294      16.883  31.894  28.377  1.00  0.00           C  
ATOM    790  O   VAL A 294      15.911  31.579  27.687  1.00  0.00           O  
ATOM    791  CB  VAL A 294      18.329  33.627  27.133  1.00  0.00           C  
ATOM    792  CG1 VAL A 294      17.188  33.999  26.179  1.00  0.00           C  
ATOM    793  CG2 VAL A 294      18.359  34.672  28.245  1.00  0.00           C  
ATOM    794  H   VAL A 294      18.334  31.308  25.789  1.00  0.00           H  
ATOM    795  HA  VAL A 294      18.966  32.187  28.535  1.00  0.00           H  
ATOM    796  HB  VAL A 294      19.270  33.705  26.587  1.00  0.00           H  
ATOM    797 HG11 VAL A 294      16.251  34.102  26.722  1.00  0.00           H  
ATOM    798 HG12 VAL A 294      17.417  34.945  25.687  1.00  0.00           H  
ATOM    799 HG13 VAL A 294      17.069  33.230  25.419  1.00  0.00           H  
ATOM    800 HG21 VAL A 294      17.410  34.700  28.779  1.00  0.00           H  
ATOM    801 HG22 VAL A 294      19.162  34.442  28.942  1.00  0.00           H  
ATOM    802 HG23 VAL A 294      18.548  35.647  27.804  1.00  0.00           H  
ATOM    803  N   LEU A 295      16.802  32.002  29.708  1.00  0.00           N  
ATOM    804  CA  LEU A 295      15.575  31.761  30.488  1.00  0.00           C  
ATOM    805  C   LEU A 295      14.870  33.057  30.931  1.00  0.00           C  
ATOM    806  O   LEU A 295      13.646  33.073  31.059  1.00  0.00           O  
ATOM    807  CB  LEU A 295      15.889  30.872  31.708  1.00  0.00           C  
ATOM    808  CG  LEU A 295      16.614  29.541  31.416  1.00  0.00           C  
ATOM    809  CD1 LEU A 295      16.776  28.755  32.719  1.00  0.00           C  
ATOM    810  CD2 LEU A 295      15.851  28.655  30.428  1.00  0.00           C  
ATOM    811  H   LEU A 295      17.639  32.278  30.214  1.00  0.00           H  
ATOM    812  HA  LEU A 295      14.855  31.222  29.869  1.00  0.00           H  
ATOM    813  HB2 LEU A 295      16.497  31.449  32.403  1.00  0.00           H  
ATOM    814  HB3 LEU A 295      14.947  30.647  32.210  1.00  0.00           H  
ATOM    815  HG  LEU A 295      17.606  29.745  31.012  1.00  0.00           H  
ATOM    816 HD11 LEU A 295      17.284  27.811  32.526  1.00  0.00           H  
ATOM    817 HD12 LEU A 295      15.797  28.541  33.150  1.00  0.00           H  
ATOM    818 HD13 LEU A 295      17.362  29.331  33.433  1.00  0.00           H  
ATOM    819 HD21 LEU A 295      15.793  29.138  29.454  1.00  0.00           H  
ATOM    820 HD22 LEU A 295      14.842  28.464  30.795  1.00  0.00           H  
ATOM    821 HD23 LEU A 295      16.369  27.704  30.306  1.00  0.00           H  
ATOM    822  N   GLU A 296      15.621  34.138  31.151  1.00  0.00           N  
ATOM    823  CA  GLU A 296      15.118  35.486  31.463  1.00  0.00           C  
ATOM    824  C   GLU A 296      16.151  36.530  31.014  1.00  0.00           C  
ATOM    825  O   GLU A 296      17.353  36.307  31.173  1.00  0.00           O  
ATOM    826  CB  GLU A 296      14.799  35.601  32.969  1.00  0.00           C  
ATOM    827  CG  GLU A 296      14.390  37.007  33.444  1.00  0.00           C  
ATOM    828  CD  GLU A 296      13.763  37.031  34.850  1.00  0.00           C  
ATOM    829  OE1 GLU A 296      13.823  36.033  35.611  1.00  0.00           O  
ATOM    830  OE2 GLU A 296      13.214  38.075  35.260  1.00  0.00           O  
ATOM    831  H   GLU A 296      16.621  34.049  31.034  1.00  0.00           H  
ATOM    832  HA  GLU A 296      14.197  35.659  30.903  1.00  0.00           H  
ATOM    833  HB2 GLU A 296      13.974  34.924  33.180  1.00  0.00           H  
ATOM    834  HB3 GLU A 296      15.669  35.282  33.544  1.00  0.00           H  
ATOM    835  HG2 GLU A 296      15.276  37.644  33.443  1.00  0.00           H  
ATOM    836  HG3 GLU A 296      13.674  37.425  32.737  1.00  0.00           H  
ATOM    837  N   SER A 297      15.708  37.662  30.458  1.00  0.00           N  
ATOM    838  CA  SER A 297      16.588  38.705  29.906  1.00  0.00           C  
ATOM    839  C   SER A 297      15.950  40.089  29.995  1.00  0.00           C  
ATOM    840  O   SER A 297      14.872  40.316  29.443  1.00  0.00           O  
ATOM    841  CB  SER A 297      16.975  38.390  28.456  1.00  0.00           C  
ATOM    842  OG  SER A 297      15.839  38.174  27.637  1.00  0.00           O  
ATOM    843  H   SER A 297      14.708  37.808  30.388  1.00  0.00           H  
ATOM    844  HA  SER A 297      17.507  38.727  30.492  1.00  0.00           H  
ATOM    845  HB2 SER A 297      17.563  39.217  28.054  1.00  0.00           H  
ATOM    846  HB3 SER A 297      17.591  37.494  28.444  1.00  0.00           H  
ATOM    847  HG  SER A 297      15.217  38.904  27.774  1.00  0.00           H  
ATOM    848  N   VAL A 298      16.614  41.007  30.698  1.00  0.00           N  
ATOM    849  CA  VAL A 298      15.991  42.196  31.291  1.00  0.00           C  
ATOM    850  C   VAL A 298      16.883  43.433  31.085  1.00  0.00           C  
ATOM    851  O   VAL A 298      18.081  43.350  31.368  1.00  0.00           O  
ATOM    852  CB  VAL A 298      15.786  41.945  32.798  1.00  0.00           C  
ATOM    853  CG1 VAL A 298      15.297  43.184  33.548  1.00  0.00           C  
ATOM    854  CG2 VAL A 298      14.780  40.814  33.048  1.00  0.00           C  
ATOM    855  H   VAL A 298      17.515  40.744  31.091  1.00  0.00           H  
ATOM    856  HA  VAL A 298      15.013  42.350  30.844  1.00  0.00           H  
ATOM    857  HB  VAL A 298      16.744  41.649  33.222  1.00  0.00           H  
ATOM    858 HG11 VAL A 298      14.371  43.545  33.104  1.00  0.00           H  
ATOM    859 HG12 VAL A 298      15.112  42.935  34.591  1.00  0.00           H  
ATOM    860 HG13 VAL A 298      16.052  43.970  33.521  1.00  0.00           H  
ATOM    861 HG21 VAL A 298      15.159  39.877  32.647  1.00  0.00           H  
ATOM    862 HG22 VAL A 298      14.626  40.680  34.116  1.00  0.00           H  
ATOM    863 HG23 VAL A 298      13.824  41.048  32.579  1.00  0.00           H  
ATOM    864  N   PRO A 299      16.324  44.587  30.662  1.00  0.00           N  
ATOM    865  CA  PRO A 299      14.928  44.787  30.251  1.00  0.00           C  
ATOM    866  C   PRO A 299      14.578  44.130  28.903  1.00  0.00           C  
ATOM    867  O   PRO A 299      13.396  43.935  28.611  1.00  0.00           O  
ATOM    868  CB  PRO A 299      14.732  46.306  30.205  1.00  0.00           C  
ATOM    869  CG  PRO A 299      16.127  46.847  29.910  1.00  0.00           C  
ATOM    870  CD  PRO A 299      17.050  45.848  30.606  1.00  0.00           C  
ATOM    871  HA  PRO A 299      14.249  44.387  31.002  1.00  0.00           H  
ATOM    872  HB2 PRO A 299      14.013  46.611  29.443  1.00  0.00           H  
ATOM    873  HB3 PRO A 299      14.407  46.659  31.185  1.00  0.00           H  
ATOM    874  HG2 PRO A 299      16.302  46.834  28.835  1.00  0.00           H  
ATOM    875  HG3 PRO A 299      16.254  47.853  30.307  1.00  0.00           H  
ATOM    876  HD2 PRO A 299      17.980  45.740  30.050  1.00  0.00           H  
ATOM    877  HD3 PRO A 299      17.259  46.186  31.622  1.00  0.00           H  
ATOM    878  N   SER A 300      15.561  43.766  28.071  1.00  0.00           N  
ATOM    879  CA  SER A 300      15.344  43.124  26.763  1.00  0.00           C  
ATOM    880  C   SER A 300      16.537  42.266  26.303  1.00  0.00           C  
ATOM    881  O   SER A 300      17.646  42.371  26.837  1.00  0.00           O  
ATOM    882  CB  SER A 300      15.003  44.201  25.726  1.00  0.00           C  
ATOM    883  OG  SER A 300      13.725  44.753  26.000  1.00  0.00           O  
ATOM    884  H   SER A 300      16.516  44.010  28.305  1.00  0.00           H  
ATOM    885  HA  SER A 300      14.489  42.451  26.835  1.00  0.00           H  
ATOM    886  HB2 SER A 300      15.759  44.985  25.751  1.00  0.00           H  
ATOM    887  HB3 SER A 300      14.986  43.761  24.732  1.00  0.00           H  
ATOM    888  HG  SER A 300      13.497  44.514  26.918  1.00  0.00           H  
ATOM    889  N   ARG A 301      16.323  41.378  25.321  1.00  0.00           N  
ATOM    890  CA  ARG A 301      17.299  40.342  24.915  1.00  0.00           C  
ATOM    891  C   ARG A 301      18.559  40.845  24.188  1.00  0.00           C  
ATOM    892  O   ARG A 301      19.469  40.054  23.956  1.00  0.00           O  
ATOM    893  CB  ARG A 301      16.588  39.201  24.172  1.00  0.00           C  
ATOM    894  CG  ARG A 301      16.166  39.531  22.730  1.00  0.00           C  
ATOM    895  CD  ARG A 301      15.203  38.478  22.160  1.00  0.00           C  
ATOM    896  NE  ARG A 301      15.684  37.094  22.375  1.00  0.00           N  
ATOM    897  CZ  ARG A 301      15.084  36.146  23.077  1.00  0.00           C  
ATOM    898  NH1 ARG A 301      13.984  36.340  23.745  1.00  0.00           N  
ATOM    899  NH2 ARG A 301      15.577  34.946  23.145  1.00  0.00           N  
ATOM    900  H   ARG A 301      15.376  41.304  24.950  1.00  0.00           H  
ATOM    901  HA  ARG A 301      17.682  39.899  25.835  1.00  0.00           H  
ATOM    902  HB2 ARG A 301      17.260  38.341  24.148  1.00  0.00           H  
ATOM    903  HB3 ARG A 301      15.707  38.910  24.746  1.00  0.00           H  
ATOM    904  HG2 ARG A 301      15.670  40.501  22.701  1.00  0.00           H  
ATOM    905  HG3 ARG A 301      17.054  39.580  22.101  1.00  0.00           H  
ATOM    906  HD2 ARG A 301      14.224  38.624  22.617  1.00  0.00           H  
ATOM    907  HD3 ARG A 301      15.090  38.655  21.089  1.00  0.00           H  
ATOM    908  HE  ARG A 301      16.535  36.832  21.892  1.00  0.00           H  
ATOM    909 HH11 ARG A 301      13.518  37.238  23.734  1.00  0.00           H  
ATOM    910 HH12 ARG A 301      13.530  35.550  24.174  1.00  0.00           H  
ATOM    911 HH21 ARG A 301      16.484  34.725  22.742  1.00  0.00           H  
ATOM    912 HH22 ARG A 301      15.064  34.235  23.654  1.00  0.00           H  
ATOM    913  N   MET A 302      18.694  42.154  23.962  1.00  0.00           N  
ATOM    914  CA  MET A 302      19.967  42.826  23.646  1.00  0.00           C  
ATOM    915  C   MET A 302      21.149  42.344  24.515  1.00  0.00           C  
ATOM    916  O   MET A 302      22.254  42.133  24.013  1.00  0.00           O  
ATOM    917  CB  MET A 302      19.739  44.344  23.805  1.00  0.00           C  
ATOM    918  CG  MET A 302      21.011  45.207  23.865  1.00  0.00           C  
ATOM    919  SD  MET A 302      22.121  45.136  22.428  1.00  0.00           S  
ATOM    920  CE  MET A 302      21.004  45.681  21.109  1.00  0.00           C  
ATOM    921  H   MET A 302      17.875  42.730  24.082  1.00  0.00           H  
ATOM    922  HA  MET A 302      20.228  42.623  22.606  1.00  0.00           H  
ATOM    923  HB2 MET A 302      19.099  44.694  22.995  1.00  0.00           H  
ATOM    924  HB3 MET A 302      19.200  44.515  24.738  1.00  0.00           H  
ATOM    925  HG2 MET A 302      20.704  46.244  24.006  1.00  0.00           H  
ATOM    926  HG3 MET A 302      21.585  44.928  24.749  1.00  0.00           H  
ATOM    927  HE1 MET A 302      20.201  44.953  20.983  1.00  0.00           H  
ATOM    928  HE2 MET A 302      20.579  46.653  21.363  1.00  0.00           H  
ATOM    929  HE3 MET A 302      21.559  45.763  20.174  1.00  0.00           H  
ATOM    930  N   PHE A 303      20.915  42.116  25.813  1.00  0.00           N  
ATOM    931  CA  PHE A 303      21.934  41.589  26.720  1.00  0.00           C  
ATOM    932  C   PHE A 303      22.323  40.120  26.506  1.00  0.00           C  
ATOM    933  O   PHE A 303      23.488  39.758  26.662  1.00  0.00           O  
ATOM    934  CB  PHE A 303      21.598  41.930  28.178  1.00  0.00           C  
ATOM    935  CG  PHE A 303      21.801  43.388  28.554  1.00  0.00           C  
ATOM    936  CD1 PHE A 303      20.691  44.239  28.724  1.00  0.00           C  
ATOM    937  CD2 PHE A 303      23.100  43.892  28.762  1.00  0.00           C  
ATOM    938  CE1 PHE A 303      20.881  45.576  29.118  1.00  0.00           C  
ATOM    939  CE2 PHE A 303      23.288  45.226  29.169  1.00  0.00           C  
ATOM    940  CZ  PHE A 303      22.177  46.066  29.353  1.00  0.00           C  
ATOM    941  H   PHE A 303      19.976  42.224  26.166  1.00  0.00           H  
ATOM    942  HA  PHE A 303      22.854  42.133  26.499  1.00  0.00           H  
ATOM    943  HB2 PHE A 303      20.571  41.630  28.393  1.00  0.00           H  
ATOM    944  HB3 PHE A 303      22.251  41.343  28.823  1.00  0.00           H  
ATOM    945  HD1 PHE A 303      19.688  43.865  28.564  1.00  0.00           H  
ATOM    946  HD2 PHE A 303      23.957  43.249  28.630  1.00  0.00           H  
ATOM    947  HE1 PHE A 303      20.028  46.224  29.257  1.00  0.00           H  
ATOM    948  HE2 PHE A 303      24.286  45.598  29.357  1.00  0.00           H  
ATOM    949  HZ  PHE A 303      22.318  47.086  29.681  1.00  0.00           H  
ATOM    950  N   ASP A 304      21.367  39.287  26.073  1.00  0.00           N  
ATOM    951  CA  ASP A 304      21.627  37.907  25.649  1.00  0.00           C  
ATOM    952  C   ASP A 304      22.642  37.784  24.510  1.00  0.00           C  
ATOM    953  O   ASP A 304      23.617  37.037  24.609  1.00  0.00           O  
ATOM    954  CB  ASP A 304      20.314  37.137  25.382  1.00  0.00           C  
ATOM    955  CG  ASP A 304      20.444  36.031  24.322  1.00  0.00           C  
ATOM    956  OD1 ASP A 304      21.039  34.977  24.619  1.00  0.00           O  
ATOM    957  OD2 ASP A 304      19.948  36.210  23.182  1.00  0.00           O  
ATOM    958  H   ASP A 304      20.468  39.679  25.833  1.00  0.00           H  
ATOM    959  HA  ASP A 304      22.093  37.425  26.503  1.00  0.00           H  
ATOM    960  HB2 ASP A 304      19.977  36.697  26.320  1.00  0.00           H  
ATOM    961  HB3 ASP A 304      19.538  37.827  25.060  1.00  0.00           H  
ATOM    962  N   ARG A 305      22.448  38.591  23.460  1.00  0.00           N  
ATOM    963  CA  ARG A 305      23.278  38.576  22.250  1.00  0.00           C  
ATOM    964  C   ARG A 305      24.755  38.852  22.538  1.00  0.00           C  
ATOM    965  O   ARG A 305      25.619  38.259  21.898  1.00  0.00           O  
ATOM    966  CB  ARG A 305      22.682  39.572  21.239  1.00  0.00           C  
ATOM    967  CG  ARG A 305      23.249  39.382  19.824  1.00  0.00           C  
ATOM    968  CD  ARG A 305      22.493  40.258  18.818  1.00  0.00           C  
ATOM    969  NE  ARG A 305      22.619  39.750  17.439  1.00  0.00           N  
ATOM    970  CZ  ARG A 305      23.397  40.220  16.482  1.00  0.00           C  
ATOM    971  NH1 ARG A 305      24.350  41.070  16.712  1.00  0.00           N  
ATOM    972  NH2 ARG A 305      23.223  39.857  15.246  1.00  0.00           N  
ATOM    973  H   ARG A 305      21.624  39.184  23.476  1.00  0.00           H  
ATOM    974  HA  ARG A 305      23.232  37.575  21.823  1.00  0.00           H  
ATOM    975  HB2 ARG A 305      21.602  39.412  21.198  1.00  0.00           H  
ATOM    976  HB3 ARG A 305      22.864  40.595  21.574  1.00  0.00           H  
ATOM    977  HG2 ARG A 305      24.310  39.627  19.800  1.00  0.00           H  
ATOM    978  HG3 ARG A 305      23.131  38.339  19.542  1.00  0.00           H  
ATOM    979  HD2 ARG A 305      21.432  40.253  19.073  1.00  0.00           H  
ATOM    980  HD3 ARG A 305      22.846  41.288  18.893  1.00  0.00           H  
ATOM    981  HE  ARG A 305      21.934  39.053  17.160  1.00  0.00           H  
ATOM    982 HH11 ARG A 305      24.606  41.323  17.661  1.00  0.00           H  
ATOM    983 HH12 ARG A 305      24.825  41.498  15.926  1.00  0.00           H  
ATOM    984 HH21 ARG A 305      22.459  39.244  14.985  1.00  0.00           H  
ATOM    985 HH22 ARG A 305      23.857  40.180  14.524  1.00  0.00           H  
ATOM    986  N   GLU A 306      25.071  39.707  23.510  1.00  0.00           N  
ATOM    987  CA  GLU A 306      26.464  39.974  23.897  1.00  0.00           C  
ATOM    988  C   GLU A 306      27.025  38.915  24.871  1.00  0.00           C  
ATOM    989  O   GLU A 306      28.191  38.531  24.743  1.00  0.00           O  
ATOM    990  CB  GLU A 306      26.571  41.398  24.473  1.00  0.00           C  
ATOM    991  CG  GLU A 306      27.997  41.964  24.371  1.00  0.00           C  
ATOM    992  CD  GLU A 306      28.449  42.143  22.913  1.00  0.00           C  
ATOM    993  OE1 GLU A 306      27.732  42.796  22.113  1.00  0.00           O  
ATOM    994  OE2 GLU A 306      29.514  41.607  22.533  1.00  0.00           O  
ATOM    995  H   GLU A 306      24.317  40.161  24.006  1.00  0.00           H  
ATOM    996  HA  GLU A 306      27.079  39.923  22.997  1.00  0.00           H  
ATOM    997  HB2 GLU A 306      25.898  42.062  23.928  1.00  0.00           H  
ATOM    998  HB3 GLU A 306      26.257  41.391  25.518  1.00  0.00           H  
ATOM    999  HG2 GLU A 306      28.019  42.936  24.864  1.00  0.00           H  
ATOM   1000  HG3 GLU A 306      28.687  41.304  24.902  1.00  0.00           H  
ATOM   1001  N   VAL A 307      26.202  38.401  25.799  1.00  0.00           N  
ATOM   1002  CA  VAL A 307      26.585  37.365  26.784  1.00  0.00           C  
ATOM   1003  C   VAL A 307      26.921  36.055  26.064  1.00  0.00           C  
ATOM   1004  O   VAL A 307      28.003  35.506  26.281  1.00  0.00           O  
ATOM   1005  CB  VAL A 307      25.436  37.133  27.795  1.00  0.00           C  
ATOM   1006  CG1 VAL A 307      25.558  35.827  28.592  1.00  0.00           C  
ATOM   1007  CG2 VAL A 307      25.391  38.272  28.819  1.00  0.00           C  
ATOM   1008  H   VAL A 307      25.247  38.747  25.834  1.00  0.00           H  
ATOM   1009  HA  VAL A 307      27.477  37.679  27.325  1.00  0.00           H  
ATOM   1010  HB  VAL A 307      24.488  37.109  27.259  1.00  0.00           H  
ATOM   1011 HG11 VAL A 307      24.793  35.792  29.368  1.00  0.00           H  
ATOM   1012 HG12 VAL A 307      25.410  34.964  27.942  1.00  0.00           H  
ATOM   1013 HG13 VAL A 307      26.543  35.762  29.055  1.00  0.00           H  
ATOM   1014 HG21 VAL A 307      26.256  38.218  29.479  1.00  0.00           H  
ATOM   1015 HG22 VAL A 307      25.385  39.233  28.309  1.00  0.00           H  
ATOM   1016 HG23 VAL A 307      24.482  38.187  29.416  1.00  0.00           H  
ATOM   1017  N   ARG A 308      26.039  35.554  25.186  1.00  0.00           N  
ATOM   1018  CA  ARG A 308      26.234  34.254  24.514  1.00  0.00           C  
ATOM   1019  C   ARG A 308      27.478  34.239  23.624  1.00  0.00           C  
ATOM   1020  O   ARG A 308      28.116  33.197  23.485  1.00  0.00           O  
ATOM   1021  CB  ARG A 308      24.971  33.861  23.727  1.00  0.00           C  
ATOM   1022  CG  ARG A 308      24.708  34.704  22.469  1.00  0.00           C  
ATOM   1023  CD  ARG A 308      23.305  34.449  21.908  1.00  0.00           C  
ATOM   1024  NE  ARG A 308      23.208  34.961  20.532  1.00  0.00           N  
ATOM   1025  CZ  ARG A 308      22.210  35.608  19.964  1.00  0.00           C  
ATOM   1026  NH1 ARG A 308      21.119  35.941  20.594  1.00  0.00           N  
ATOM   1027  NH2 ARG A 308      22.310  35.975  18.723  1.00  0.00           N  
ATOM   1028  H   ARG A 308      25.164  36.057  25.036  1.00  0.00           H  
ATOM   1029  HA  ARG A 308      26.401  33.495  25.280  1.00  0.00           H  
ATOM   1030  HB2 ARG A 308      25.085  32.823  23.411  1.00  0.00           H  
ATOM   1031  HB3 ARG A 308      24.109  33.927  24.393  1.00  0.00           H  
ATOM   1032  HG2 ARG A 308      24.809  35.764  22.693  1.00  0.00           H  
ATOM   1033  HG3 ARG A 308      25.447  34.438  21.713  1.00  0.00           H  
ATOM   1034  HD2 ARG A 308      23.112  33.374  21.895  1.00  0.00           H  
ATOM   1035  HD3 ARG A 308      22.574  34.927  22.561  1.00  0.00           H  
ATOM   1036  HE  ARG A 308      23.990  34.736  19.921  1.00  0.00           H  
ATOM   1037 HH11 ARG A 308      20.995  35.727  21.579  1.00  0.00           H  
ATOM   1038 HH12 ARG A 308      20.366  36.383  20.098  1.00  0.00           H  
ATOM   1039 HH21 ARG A 308      23.183  35.845  18.220  1.00  0.00           H  
ATOM   1040 HH22 ARG A 308      21.577  36.521  18.288  1.00  0.00           H  
ATOM   1041  N   GLN A 309      27.843  35.393  23.064  1.00  0.00           N  
ATOM   1042  CA  GLN A 309      29.074  35.559  22.292  1.00  0.00           C  
ATOM   1043  C   GLN A 309      30.320  35.564  23.190  1.00  0.00           C  
ATOM   1044  O   GLN A 309      31.282  34.853  22.911  1.00  0.00           O  
ATOM   1045  CB  GLN A 309      29.003  36.834  21.438  1.00  0.00           C  
ATOM   1046  CG  GLN A 309      28.084  36.687  20.216  1.00  0.00           C  
ATOM   1047  CD  GLN A 309      28.068  37.967  19.390  1.00  0.00           C  
ATOM   1048  OE1 GLN A 309      28.776  38.123  18.400  1.00  0.00           O  
ATOM   1049  NE2 GLN A 309      27.424  39.004  19.867  1.00  0.00           N  
ATOM   1050  H   GLN A 309      27.273  36.200  23.259  1.00  0.00           H  
ATOM   1051  HA  GLN A 309      29.165  34.701  21.624  1.00  0.00           H  
ATOM   1052  HB2 GLN A 309      28.659  37.664  22.056  1.00  0.00           H  
ATOM   1053  HB3 GLN A 309      30.005  37.069  21.078  1.00  0.00           H  
ATOM   1054  HG2 GLN A 309      28.437  35.871  19.587  1.00  0.00           H  
ATOM   1055  HG3 GLN A 309      27.069  36.455  20.539  1.00  0.00           H  
ATOM   1056 HE21 GLN A 309      26.802  38.862  20.656  1.00  0.00           H  
ATOM   1057 HE22 GLN A 309      27.500  39.894  19.400  1.00  0.00           H  
ATOM   1058  N   ALA A 310      30.297  36.275  24.324  1.00  0.00           N  
ATOM   1059  CA  ALA A 310      31.409  36.255  25.275  1.00  0.00           C  
ATOM   1060  C   ALA A 310      31.680  34.842  25.824  1.00  0.00           C  
ATOM   1061  O   ALA A 310      32.840  34.436  25.939  1.00  0.00           O  
ATOM   1062  CB  ALA A 310      31.108  37.246  26.397  1.00  0.00           C  
ATOM   1063  H   ALA A 310      29.501  36.865  24.535  1.00  0.00           H  
ATOM   1064  HA  ALA A 310      32.305  36.591  24.754  1.00  0.00           H  
ATOM   1065  HB1 ALA A 310      30.183  36.969  26.904  1.00  0.00           H  
ATOM   1066  HB2 ALA A 310      31.929  37.249  27.117  1.00  0.00           H  
ATOM   1067  HB3 ALA A 310      31.003  38.242  25.968  1.00  0.00           H  
ATOM   1068  N   MET A 311      30.622  34.065  26.081  1.00  0.00           N  
ATOM   1069  CA  MET A 311      30.717  32.664  26.507  1.00  0.00           C  
ATOM   1070  C   MET A 311      31.289  31.712  25.439  1.00  0.00           C  
ATOM   1071  O   MET A 311      31.811  30.654  25.795  1.00  0.00           O  
ATOM   1072  CB  MET A 311      29.352  32.177  27.011  1.00  0.00           C  
ATOM   1073  CG  MET A 311      28.954  32.879  28.317  1.00  0.00           C  
ATOM   1074  SD  MET A 311      27.348  32.383  28.988  1.00  0.00           S  
ATOM   1075  CE  MET A 311      27.793  30.760  29.648  1.00  0.00           C  
ATOM   1076  H   MET A 311      29.699  34.481  25.998  1.00  0.00           H  
ATOM   1077  HA  MET A 311      31.407  32.618  27.348  1.00  0.00           H  
ATOM   1078  HB2 MET A 311      28.589  32.356  26.252  1.00  0.00           H  
ATOM   1079  HB3 MET A 311      29.410  31.105  27.200  1.00  0.00           H  
ATOM   1080  HG2 MET A 311      29.720  32.694  29.071  1.00  0.00           H  
ATOM   1081  HG3 MET A 311      28.914  33.950  28.145  1.00  0.00           H  
ATOM   1082  HE1 MET A 311      28.625  30.872  30.342  1.00  0.00           H  
ATOM   1083  HE2 MET A 311      26.937  30.332  30.168  1.00  0.00           H  
ATOM   1084  HE3 MET A 311      28.086  30.101  28.832  1.00  0.00           H  
ATOM   1085  N   ALA A 312      31.298  32.082  24.151  1.00  0.00           N  
ATOM   1086  CA  ALA A 312      31.919  31.277  23.091  1.00  0.00           C  
ATOM   1087  C   ALA A 312      33.455  31.166  23.224  1.00  0.00           C  
ATOM   1088  O   ALA A 312      34.064  30.266  22.639  1.00  0.00           O  
ATOM   1089  CB  ALA A 312      31.517  31.850  21.726  1.00  0.00           C  
ATOM   1090  H   ALA A 312      30.876  32.963  23.884  1.00  0.00           H  
ATOM   1091  HA  ALA A 312      31.515  30.266  23.154  1.00  0.00           H  
ATOM   1092  HB1 ALA A 312      31.815  31.159  20.938  1.00  0.00           H  
ATOM   1093  HB2 ALA A 312      30.437  31.985  21.679  1.00  0.00           H  
ATOM   1094  HB3 ALA A 312      32.009  32.808  21.554  1.00  0.00           H  
ATOM   1095  N   LYS A 313      34.096  32.049  24.008  1.00  0.00           N  
ATOM   1096  CA  LYS A 313      35.521  31.942  24.381  1.00  0.00           C  
ATOM   1097  C   LYS A 313      35.783  31.023  25.586  1.00  0.00           C  
ATOM   1098  O   LYS A 313      36.920  30.602  25.789  1.00  0.00           O  
ATOM   1099  CB  LYS A 313      36.121  33.335  24.651  1.00  0.00           C  
ATOM   1100  CG  LYS A 313      36.099  34.302  23.451  1.00  0.00           C  
ATOM   1101  CD  LYS A 313      34.921  35.290  23.397  1.00  0.00           C  
ATOM   1102  CE  LYS A 313      35.087  36.544  24.273  1.00  0.00           C  
ATOM   1103  NZ  LYS A 313      35.024  36.277  25.729  1.00  0.00           N  
ATOM   1104  H   LYS A 313      33.546  32.796  24.417  1.00  0.00           H  
ATOM   1105  HA  LYS A 313      36.073  31.503  23.547  1.00  0.00           H  
ATOM   1106  HB2 LYS A 313      35.633  33.776  25.518  1.00  0.00           H  
ATOM   1107  HB3 LYS A 313      37.170  33.187  24.907  1.00  0.00           H  
ATOM   1108  HG2 LYS A 313      37.023  34.881  23.454  1.00  0.00           H  
ATOM   1109  HG3 LYS A 313      36.095  33.712  22.534  1.00  0.00           H  
ATOM   1110  HD2 LYS A 313      34.837  35.636  22.367  1.00  0.00           H  
ATOM   1111  HD3 LYS A 313      33.987  34.783  23.632  1.00  0.00           H  
ATOM   1112  HE2 LYS A 313      36.032  37.036  24.024  1.00  0.00           H  
ATOM   1113  HE3 LYS A 313      34.285  37.239  24.010  1.00  0.00           H  
ATOM   1114  HZ1 LYS A 313      35.896  35.897  26.098  1.00  0.00           H  
ATOM   1115  HZ2 LYS A 313      34.285  35.625  25.970  1.00  0.00           H  
ATOM   1116  HZ3 LYS A 313      34.862  37.143  26.242  1.00  0.00           H  
ATOM   1117  N   TRP A 314      34.766  30.743  26.408  1.00  0.00           N  
ATOM   1118  CA  TRP A 314      34.924  30.070  27.703  1.00  0.00           C  
ATOM   1119  C   TRP A 314      35.308  28.587  27.575  1.00  0.00           C  
ATOM   1120  O   TRP A 314      34.741  27.870  26.744  1.00  0.00           O  
ATOM   1121  CB  TRP A 314      33.667  30.243  28.573  1.00  0.00           C  
ATOM   1122  CG  TRP A 314      33.330  31.619  29.084  1.00  0.00           C  
ATOM   1123  CD1 TRP A 314      33.777  32.807  28.607  1.00  0.00           C  
ATOM   1124  CD2 TRP A 314      32.419  31.964  30.180  1.00  0.00           C  
ATOM   1125  NE1 TRP A 314      33.237  33.843  29.340  1.00  0.00           N  
ATOM   1126  CE2 TRP A 314      32.408  33.384  30.336  1.00  0.00           C  
ATOM   1127  CE3 TRP A 314      31.622  31.218  31.079  1.00  0.00           C  
ATOM   1128  CZ2 TRP A 314      31.673  34.028  31.341  1.00  0.00           C  
ATOM   1129  CZ3 TRP A 314      30.869  31.855  32.088  1.00  0.00           C  
ATOM   1130  CH2 TRP A 314      30.901  33.255  32.225  1.00  0.00           C  
ATOM   1131  H   TRP A 314      33.841  31.056  26.157  1.00  0.00           H  
ATOM   1132  HA  TRP A 314      35.744  30.564  28.222  1.00  0.00           H  
ATOM   1133  HB2 TRP A 314      32.805  29.853  28.034  1.00  0.00           H  
ATOM   1134  HB3 TRP A 314      33.794  29.611  29.454  1.00  0.00           H  
ATOM   1135  HD1 TRP A 314      34.472  32.952  27.787  1.00  0.00           H  
ATOM   1136  HE1 TRP A 314      33.481  34.824  29.179  1.00  0.00           H  
ATOM   1137  HE3 TRP A 314      31.603  30.141  30.992  1.00  0.00           H  
ATOM   1138  HZ2 TRP A 314      31.706  35.104  31.432  1.00  0.00           H  
ATOM   1139  HZ3 TRP A 314      30.265  31.267  32.768  1.00  0.00           H  
ATOM   1140  HH2 TRP A 314      30.327  33.735  33.006  1.00  0.00           H  
ATOM   1141  N   ARG A 315      36.243  28.124  28.417  1.00  0.00           N  
ATOM   1142  CA  ARG A 315      36.835  26.772  28.368  1.00  0.00           C  
ATOM   1143  C   ARG A 315      37.367  26.312  29.729  1.00  0.00           C  
ATOM   1144  O   ARG A 315      37.978  27.087  30.465  1.00  0.00           O  
ATOM   1145  CB  ARG A 315      37.948  26.762  27.296  1.00  0.00           C  
ATOM   1146  CG  ARG A 315      38.678  25.424  27.075  1.00  0.00           C  
ATOM   1147  CD  ARG A 315      37.733  24.278  26.676  1.00  0.00           C  
ATOM   1148  NE  ARG A 315      38.348  23.328  25.735  1.00  0.00           N  
ATOM   1149  CZ  ARG A 315      39.274  22.416  25.957  1.00  0.00           C  
ATOM   1150  NH1 ARG A 315      39.776  22.177  27.135  1.00  0.00           N  
ATOM   1151  NH2 ARG A 315      39.711  21.720  24.950  1.00  0.00           N  
ATOM   1152  H   ARG A 315      36.597  28.774  29.114  1.00  0.00           H  
ATOM   1153  HA  ARG A 315      36.054  26.072  28.065  1.00  0.00           H  
ATOM   1154  HB2 ARG A 315      37.517  27.070  26.341  1.00  0.00           H  
ATOM   1155  HB3 ARG A 315      38.697  27.510  27.566  1.00  0.00           H  
ATOM   1156  HG2 ARG A 315      39.413  25.578  26.284  1.00  0.00           H  
ATOM   1157  HG3 ARG A 315      39.216  25.140  27.978  1.00  0.00           H  
ATOM   1158  HD2 ARG A 315      37.419  23.747  27.573  1.00  0.00           H  
ATOM   1159  HD3 ARG A 315      36.849  24.700  26.195  1.00  0.00           H  
ATOM   1160  HE  ARG A 315      38.114  23.440  24.756  1.00  0.00           H  
ATOM   1161 HH11 ARG A 315      39.343  22.561  27.966  1.00  0.00           H  
ATOM   1162 HH12 ARG A 315      40.583  21.576  27.219  1.00  0.00           H  
ATOM   1163 HH21 ARG A 315      39.348  21.927  24.023  1.00  0.00           H  
ATOM   1164 HH22 ARG A 315      40.260  20.885  25.089  1.00  0.00           H  
ATOM   1165  N   PHE A 316      37.174  25.030  30.024  1.00  0.00           N  
ATOM   1166  CA  PHE A 316      37.663  24.302  31.199  1.00  0.00           C  
ATOM   1167  C   PHE A 316      38.667  23.171  30.901  1.00  0.00           C  
ATOM   1168  O   PHE A 316      38.784  22.729  29.757  1.00  0.00           O  
ATOM   1169  CB  PHE A 316      36.474  23.860  32.078  1.00  0.00           C  
ATOM   1170  CG  PHE A 316      35.820  24.963  32.899  1.00  0.00           C  
ATOM   1171  CD1 PHE A 316      35.967  24.989  34.300  1.00  0.00           C  
ATOM   1172  CD2 PHE A 316      35.033  25.949  32.272  1.00  0.00           C  
ATOM   1173  CE1 PHE A 316      35.349  25.996  35.064  1.00  0.00           C  
ATOM   1174  CE2 PHE A 316      34.434  26.971  33.032  1.00  0.00           C  
ATOM   1175  CZ  PHE A 316      34.591  26.993  34.428  1.00  0.00           C  
ATOM   1176  H   PHE A 316      36.609  24.489  29.380  1.00  0.00           H  
ATOM   1177  HA  PHE A 316      38.230  25.003  31.811  1.00  0.00           H  
ATOM   1178  HB2 PHE A 316      35.717  23.391  31.448  1.00  0.00           H  
ATOM   1179  HB3 PHE A 316      36.821  23.091  32.770  1.00  0.00           H  
ATOM   1180  HD1 PHE A 316      36.546  24.229  34.796  1.00  0.00           H  
ATOM   1181  HD2 PHE A 316      34.880  25.924  31.203  1.00  0.00           H  
ATOM   1182  HE1 PHE A 316      35.459  26.007  36.140  1.00  0.00           H  
ATOM   1183  HE2 PHE A 316      33.844  27.734  32.543  1.00  0.00           H  
ATOM   1184  HZ  PHE A 316      34.125  27.774  35.014  1.00  0.00           H  
ATOM   1185  N   GLU A 317      39.358  22.684  31.932  1.00  0.00           N  
ATOM   1186  CA  GLU A 317      40.128  21.427  31.961  1.00  0.00           C  
ATOM   1187  C   GLU A 317      39.745  20.593  33.204  1.00  0.00           C  
ATOM   1188  O   GLU A 317      39.131  21.145  34.121  1.00  0.00           O  
ATOM   1189  CB  GLU A 317      41.646  21.726  31.900  1.00  0.00           C  
ATOM   1190  CG  GLU A 317      42.156  21.530  30.467  1.00  0.00           C  
ATOM   1191  CD  GLU A 317      43.672  21.694  30.260  1.00  0.00           C  
ATOM   1192  OE1 GLU A 317      44.122  21.431  29.115  1.00  0.00           O  
ATOM   1193  OE2 GLU A 317      44.419  22.112  31.183  1.00  0.00           O  
ATOM   1194  H   GLU A 317      39.237  23.139  32.833  1.00  0.00           H  
ATOM   1195  HA  GLU A 317      39.851  20.825  31.095  1.00  0.00           H  
ATOM   1196  HB2 GLU A 317      41.846  22.745  32.233  1.00  0.00           H  
ATOM   1197  HB3 GLU A 317      42.183  21.041  32.555  1.00  0.00           H  
ATOM   1198  HG2 GLU A 317      41.884  20.521  30.152  1.00  0.00           H  
ATOM   1199  HG3 GLU A 317      41.629  22.229  29.816  1.00  0.00           H  
ATOM   1200  N   PRO A 318      40.049  19.280  33.276  1.00  0.00           N  
ATOM   1201  CA  PRO A 318      39.800  18.490  34.485  1.00  0.00           C  
ATOM   1202  C   PRO A 318      40.647  18.999  35.665  1.00  0.00           C  
ATOM   1203  O   PRO A 318      41.766  19.484  35.475  1.00  0.00           O  
ATOM   1204  CB  PRO A 318      40.127  17.042  34.104  1.00  0.00           C  
ATOM   1205  CG  PRO A 318      41.182  17.199  33.010  1.00  0.00           C  
ATOM   1206  CD  PRO A 318      40.731  18.463  32.277  1.00  0.00           C  
ATOM   1207  HA  PRO A 318      38.747  18.554  34.752  1.00  0.00           H  
ATOM   1208  HB2 PRO A 318      40.498  16.464  34.950  1.00  0.00           H  
ATOM   1209  HB3 PRO A 318      39.239  16.567  33.685  1.00  0.00           H  
ATOM   1210  HG2 PRO A 318      42.161  17.368  33.463  1.00  0.00           H  
ATOM   1211  HG3 PRO A 318      41.211  16.334  32.347  1.00  0.00           H  
ATOM   1212  HD2 PRO A 318      41.601  18.966  31.858  1.00  0.00           H  
ATOM   1213  HD3 PRO A 318      40.033  18.197  31.482  1.00  0.00           H  
ATOM   1214  N   ARG A 319      40.133  18.900  36.900  1.00  0.00           N  
ATOM   1215  CA  ARG A 319      40.831  19.405  38.106  1.00  0.00           C  
ATOM   1216  C   ARG A 319      42.096  18.596  38.448  1.00  0.00           C  
ATOM   1217  O   ARG A 319      42.952  19.088  39.182  1.00  0.00           O  
ATOM   1218  CB  ARG A 319      39.838  19.501  39.279  1.00  0.00           C  
ATOM   1219  CG  ARG A 319      40.272  20.514  40.357  1.00  0.00           C  
ATOM   1220  CD  ARG A 319      39.082  20.873  41.257  1.00  0.00           C  
ATOM   1221  NE  ARG A 319      39.396  21.947  42.223  1.00  0.00           N  
ATOM   1222  CZ  ARG A 319      39.490  21.832  43.537  1.00  0.00           C  
ATOM   1223  NH1 ARG A 319      39.430  20.697  44.163  1.00  0.00           N  
ATOM   1224  NH2 ARG A 319      39.647  22.870  44.301  1.00  0.00           N  
ATOM   1225  H   ARG A 319      39.234  18.439  37.008  1.00  0.00           H  
ATOM   1226  HA  ARG A 319      41.176  20.412  37.882  1.00  0.00           H  
ATOM   1227  HB2 ARG A 319      38.881  19.834  38.884  1.00  0.00           H  
ATOM   1228  HB3 ARG A 319      39.693  18.516  39.727  1.00  0.00           H  
ATOM   1229  HG2 ARG A 319      41.078  20.095  40.959  1.00  0.00           H  
ATOM   1230  HG3 ARG A 319      40.627  21.426  39.875  1.00  0.00           H  
ATOM   1231  HD2 ARG A 319      38.264  21.217  40.621  1.00  0.00           H  
ATOM   1232  HD3 ARG A 319      38.746  19.975  41.773  1.00  0.00           H  
ATOM   1233  HE  ARG A 319      39.326  22.899  41.882  1.00  0.00           H  
ATOM   1234 HH11 ARG A 319      39.406  19.822  43.652  1.00  0.00           H  
ATOM   1235 HH12 ARG A 319      39.481  20.705  45.172  1.00  0.00           H  
ATOM   1236 HH21 ARG A 319      39.740  23.806  43.917  1.00  0.00           H  
ATOM   1237 HH22 ARG A 319      39.743  22.709  45.296  1.00  0.00           H  
ATOM   1238  N   VAL A 320      42.234  17.400  37.872  1.00  0.00           N  
ATOM   1239  CA  VAL A 320      43.425  16.537  37.861  1.00  0.00           C  
ATOM   1240  C   VAL A 320      43.823  16.165  36.432  1.00  0.00           C  
ATOM   1241  O   VAL A 320      42.976  15.758  35.634  1.00  0.00           O  
ATOM   1242  CB  VAL A 320      43.219  15.266  38.711  1.00  0.00           C  
ATOM   1243  CG1 VAL A 320      44.538  14.524  38.959  1.00  0.00           C  
ATOM   1244  CG2 VAL A 320      42.584  15.577  40.069  1.00  0.00           C  
ATOM   1245  H   VAL A 320      41.416  17.035  37.395  1.00  0.00           H  
ATOM   1246  HA  VAL A 320      44.252  17.093  38.303  1.00  0.00           H  
ATOM   1247  HB  VAL A 320      42.547  14.591  38.180  1.00  0.00           H  
ATOM   1248 HG11 VAL A 320      44.989  14.221  38.016  1.00  0.00           H  
ATOM   1249 HG12 VAL A 320      45.229  15.163  39.508  1.00  0.00           H  
ATOM   1250 HG13 VAL A 320      44.348  13.626  39.547  1.00  0.00           H  
ATOM   1251 HG21 VAL A 320      42.549  14.669  40.667  1.00  0.00           H  
ATOM   1252 HG22 VAL A 320      43.178  16.330  40.587  1.00  0.00           H  
ATOM   1253 HG23 VAL A 320      41.564  15.939  39.943  1.00  0.00           H  
ATOM   1254  N   SER A 321      45.109  16.271  36.087  1.00  0.00           N  
ATOM   1255  CA  SER A 321      45.581  15.866  34.754  1.00  0.00           C  
ATOM   1256  C   SER A 321      45.477  14.347  34.567  1.00  0.00           C  
ATOM   1257  O   SER A 321      45.796  13.579  35.476  1.00  0.00           O  
ATOM   1258  CB  SER A 321      46.999  16.369  34.502  1.00  0.00           C  
ATOM   1259  OG  SER A 321      47.435  16.007  33.201  1.00  0.00           O  
ATOM   1260  H   SER A 321      45.782  16.542  36.796  1.00  0.00           H  
ATOM   1261  HA  SER A 321      44.934  16.340  34.015  1.00  0.00           H  
ATOM   1262  HB2 SER A 321      47.001  17.456  34.592  1.00  0.00           H  
ATOM   1263  HB3 SER A 321      47.672  15.942  35.245  1.00  0.00           H  
ATOM   1264  HG  SER A 321      48.025  16.727  32.872  1.00  0.00           H  
ATOM   1265  N   GLY A 322      44.998  13.906  33.401  1.00  0.00           N  
ATOM   1266  CA  GLY A 322      44.606  12.514  33.150  1.00  0.00           C  
ATOM   1267  C   GLY A 322      43.214  12.140  33.688  1.00  0.00           C  
ATOM   1268  O   GLY A 322      42.799  10.985  33.555  1.00  0.00           O  
ATOM   1269  H   GLY A 322      44.821  14.584  32.667  1.00  0.00           H  
ATOM   1270  HA2 GLY A 322      44.604  12.346  32.074  1.00  0.00           H  
ATOM   1271  HA3 GLY A 322      45.337  11.844  33.602  1.00  0.00           H  
ATOM   1272  N   GLY A 323      42.484  13.081  34.297  1.00  0.00           N  
ATOM   1273  CA  GLY A 323      41.060  12.938  34.611  1.00  0.00           C  
ATOM   1274  C   GLY A 323      40.160  13.063  33.372  1.00  0.00           C  
ATOM   1275  O   GLY A 323      40.634  13.354  32.270  1.00  0.00           O  
ATOM   1276  H   GLY A 323      42.894  13.995  34.446  1.00  0.00           H  
ATOM   1277  HA2 GLY A 323      40.882  11.969  35.077  1.00  0.00           H  
ATOM   1278  HA3 GLY A 323      40.775  13.715  35.321  1.00  0.00           H  
ATOM   1279  N   LYS A 324      38.848  12.859  33.549  1.00  0.00           N  
ATOM   1280  CA  LYS A 324      37.832  12.989  32.488  1.00  0.00           C  
ATOM   1281  C   LYS A 324      36.678  13.914  32.887  1.00  0.00           C  
ATOM   1282  O   LYS A 324      36.359  14.059  34.072  1.00  0.00           O  
ATOM   1283  CB  LYS A 324      37.362  11.596  32.030  1.00  0.00           C  
ATOM   1284  CG  LYS A 324      36.517  10.805  33.044  1.00  0.00           C  
ATOM   1285  CD  LYS A 324      36.145   9.442  32.435  1.00  0.00           C  
ATOM   1286  CE  LYS A 324      35.384   8.506  33.382  1.00  0.00           C  
ATOM   1287  NZ  LYS A 324      34.089   9.070  33.832  1.00  0.00           N  
ATOM   1288  H   LYS A 324      38.532  12.604  34.478  1.00  0.00           H  
ATOM   1289  HA  LYS A 324      38.302  13.457  31.620  1.00  0.00           H  
ATOM   1290  HB2 LYS A 324      36.782  11.711  31.114  1.00  0.00           H  
ATOM   1291  HB3 LYS A 324      38.249  11.006  31.796  1.00  0.00           H  
ATOM   1292  HG2 LYS A 324      37.090  10.651  33.959  1.00  0.00           H  
ATOM   1293  HG3 LYS A 324      35.608  11.362  33.272  1.00  0.00           H  
ATOM   1294  HD2 LYS A 324      35.553   9.599  31.533  1.00  0.00           H  
ATOM   1295  HD3 LYS A 324      37.066   8.936  32.147  1.00  0.00           H  
ATOM   1296  HE2 LYS A 324      35.210   7.562  32.860  1.00  0.00           H  
ATOM   1297  HE3 LYS A 324      36.020   8.296  34.244  1.00  0.00           H  
ATOM   1298  HZ1 LYS A 324      33.574   8.406  34.407  1.00  0.00           H  
ATOM   1299  HZ2 LYS A 324      33.501   9.316  33.038  1.00  0.00           H  
ATOM   1300  HZ3 LYS A 324      34.247   9.889  34.414  1.00  0.00           H  
ATOM   1301  N   ILE A 325      36.065  14.557  31.895  1.00  0.00           N  
ATOM   1302  CA  ILE A 325      34.917  15.458  32.074  1.00  0.00           C  
ATOM   1303  C   ILE A 325      33.643  14.749  31.602  1.00  0.00           C  
ATOM   1304  O   ILE A 325      33.570  14.297  30.457  1.00  0.00           O  
ATOM   1305  CB  ILE A 325      35.144  16.808  31.350  1.00  0.00           C  
ATOM   1306  CG1 ILE A 325      36.478  17.458  31.798  1.00  0.00           C  
ATOM   1307  CG2 ILE A 325      33.950  17.749  31.608  1.00  0.00           C  
ATOM   1308  CD1 ILE A 325      36.819  18.767  31.076  1.00  0.00           C  
ATOM   1309  H   ILE A 325      36.394  14.395  30.948  1.00  0.00           H  
ATOM   1310  HA  ILE A 325      34.795  15.682  33.135  1.00  0.00           H  
ATOM   1311  HB  ILE A 325      35.202  16.619  30.278  1.00  0.00           H  
ATOM   1312 HG12 ILE A 325      36.450  17.639  32.872  1.00  0.00           H  
ATOM   1313 HG13 ILE A 325      37.302  16.772  31.597  1.00  0.00           H  
ATOM   1314 HG21 ILE A 325      34.072  18.679  31.054  1.00  0.00           H  
ATOM   1315 HG22 ILE A 325      33.022  17.299  31.256  1.00  0.00           H  
ATOM   1316 HG23 ILE A 325      33.862  17.969  32.672  1.00  0.00           H  
ATOM   1317 HD11 ILE A 325      36.116  19.552  31.348  1.00  0.00           H  
ATOM   1318 HD12 ILE A 325      37.819  19.090  31.363  1.00  0.00           H  
ATOM   1319 HD13 ILE A 325      36.797  18.603  29.999  1.00  0.00           H  
ATOM   1320  N   VAL A 326      32.649  14.647  32.486  1.00  0.00           N  
ATOM   1321  CA  VAL A 326      31.302  14.147  32.176  1.00  0.00           C  
ATOM   1322  C   VAL A 326      30.414  15.300  31.706  1.00  0.00           C  
ATOM   1323  O   VAL A 326      30.186  16.257  32.454  1.00  0.00           O  
ATOM   1324  CB  VAL A 326      30.673  13.403  33.374  1.00  0.00           C  
ATOM   1325  CG1 VAL A 326      29.335  12.761  32.988  1.00  0.00           C  
ATOM   1326  CG2 VAL A 326      31.596  12.299  33.914  1.00  0.00           C  
ATOM   1327  H   VAL A 326      32.786  15.048  33.410  1.00  0.00           H
[truncated: 2,280,800 more chars]
